# Supplementary material for: Potential Diagnostic and Therapeutic Uses of DPT in Acute Type A Aortic Dissection
Source: Cardiovasc Ther. 2026 Feb 6;2026:8896404. doi: 10.1155/cdr/8896404 (PMC12880953; doi:10.1155/cdr/8896404)
Supplement: Supplementary file 1 — Supporting Information 1 Table S1. Differentially expressed genes (DEGs). [file CDR-2026-8896404-s002.xlsx]

## Sheet: alldiff
Table S1.Differentially Expressed Genes (DEGs)
ID	logFC	AveExpr	t	P.Value	adj.P.Val	B
MYOCD	-2.19754	7.7065	-14.198	7.91E-13	8.53E-09	18.7269	down
RYR2	-1.85546	7.88621	-14.0918	9.24E-13	8.53E-09	18.5936	down
JAK2	-1.66683	8.95339	-12.7116	7.55E-12	4.65E-08	16.7546	down
MRGPRF	-1.89807	9.98808	-11.5754	4.87E-11	2.25E-07	15.0826	down
SLMAP	-1.99249	10.9985	-11.0796	1.15E-10	3.80E-07	14.3042	down
NEXN	-2.13094	12.0064	-10.1783	5.82E-10	1.34E-06	12.8077	down
ACTG2	-1.63443	13.8872	-9.60812	1.71E-09	2.87E-06	11.8042	down
BAMBI	-2.07434	10.6372	-9.443	2.36E-09	3.37E-06	11.505	down
SORBS1	-1.11808	9.85414	-9.3312	2.93E-09	3.87E-06	11.3002	down
FILIP1L	-1.81651	10.9633	-9.06328	4.98E-09	5.69E-06	10.8022	down
FHOD3	-1.45189	9.14338	-9.03784	5.24E-09	5.69E-06	10.7543	down
AGTR1	-1.62839	6.79416	-8.87399	7.28E-09	7.47E-06	10.444	down
FBXL22	-1.66936	7.09017	-8.68979	1.06E-08	1.02E-05	10.0904	down
FILIP1	-1.40214	8.19985	-8.64459	1.16E-08	1.02E-05	10.0029	down
ALDH2	-1.07763	10.7391	-8.40461	1.91E-08	1.41E-05	9.53312	down
GPD1L	-1.37001	9.83324	-8.23191	2.74E-08	1.64E-05	9.18977	down
NPTXR	-1.11411	6.16087	-8.21034	2.86E-08	1.64E-05	9.14657	down
NOSTRIN	-2.90477	6.98511	-8.19865	2.94E-08	1.64E-05	9.12315	down
ITGA7	-1.12185	10.4893	-8.13022	3.39E-08	1.84E-05	8.98553	down
SYNC	-1.15906	8.67931	-8.02505	4.24E-08	2.24E-05	8.77269	down
RNF115	-1.3512	9.45061	-7.88061	5.78E-08	2.74E-05	8.4777	down
ADARB1	-1.07941	10.1583	-7.80806	6.76E-08	3.07E-05	8.32838	down
CKB	-1.99607	8.07803	-7.74531	7.74E-08	3.40E-05	8.19858	down
CDH8	-1.19893	5.6433	-7.70944	8.37E-08	3.41E-05	8.12413	down
ACADL	-1.78373	8.4233	-7.69632	8.61E-08	3.41E-05	8.09684	down
DES	-2.37468	9.57151	-7.67362	9.05E-08	3.41E-05	8.0496	down
ADRA1B	-1.83252	9.41015	-7.66038	9.31E-08	3.41E-05	8.02199	down
WASF3	-1.04223	8.78822	-7.51201	1.29E-07	4.33E-05	7.71098	down
NLGN1	-1.31611	7.74207	-7.48552	1.37E-07	4.50E-05	7.65509	down
DNAJB4	-1.32704	8.26812	-7.47354	1.40E-07	4.54E-05	7.6298	down
C1QTNF7	-1.88667	7.80052	-7.38341	1.71E-07	5.27E-05	7.43878	down
PI16	-4.60614	8.52491	-7.31821	1.98E-07	5.99E-05	7.29986	down
AASS	-1.12312	7.84416	-7.30412	2.04E-07	6.05E-05	7.26976	down
REEP1	-2.2522	8.84164	-7.29481	2.08E-07	6.05E-05	7.24986	down
ARHGAP10	-1.4232	9.41489	-7.25147	2.30E-07	6.10E-05	7.15704	down
KCNB1	-1.31919	6.13673	-7.24288	2.34E-07	6.10E-05	7.13862	down
NKD1	-1.04414	5.93405	-7.22307	2.45E-07	6.26E-05	7.09606	down
TMEM30B	-1.80263	9.26597	-7.187	2.65E-07	6.45E-05	7.01846	down
NXN	-1.01436	6.86948	-7.16744	2.77E-07	6.48E-05	6.9763	down
CCL14	-3.43051	7.60077	-7.07305	3.43E-07	7.66E-05	6.77208	down
SCN4B	-1.33077	6.17598	-7.07126	3.44E-07	7.66E-05	6.7682	down
NT5DC3	-1.13669	7.70504	-7.02281	3.84E-07	8.16E-05	6.66287	down
GEM	-1.7059	10.6918	-7.02249	3.84E-07	8.16E-05	6.66218	down
SCARA5	-4.43484	8.05407	-7.00838	3.97E-07	8.33E-05	6.63144	down
PRUNE2	-1.37853	10.8365	-6.98466	4.19E-07	8.69E-05	6.5797	down
MYOM1	-1.69525	9.34584	-6.9566	4.46E-07	8.96E-05	6.51841	down
PLN	-1.40215	9.14812	-6.94278	4.61E-07	9.05E-05	6.48819	down
FRY	-1.00654	8.20548	-6.88744	5.23E-07	9.95E-05	6.36686	down
TIMP3	-2.20722	11.0098	-6.8241	6.04E-07	0.00011153	6.22749	down
SRPK3	-1.36038	6.81879	-6.8143	6.18E-07	0.000112726	6.20587	down
CYP4B1	-2.19233	6.20973	-6.75714	7.04E-07	0.000121545	6.07955	down
CAMK2G	-1.21561	10.3619	-6.73881	7.35E-07	0.000124993	6.03896	down
RYR3	-1.93152	7.0061	-6.71208	7.81E-07	0.000128807	5.97966	down
PDZRN3	-1.12967	8.43987	-6.70205	8.00E-07	0.000129507	5.95739	down
BTC	-1.63833	7.6943	-6.65961	8.82E-07	0.000135693	5.86301	down
PKD2	-1.53735	11.3935	-6.61251	9.83E-07	0.000146438	5.75796	down
CXCL14	-3.65173	7.83451	-6.59749	1.02E-06	0.000150409	5.72442	down
SYNPO2	-1.15949	9.86062	-6.57797	1.07E-06	0.000153857	5.68076	down
MPP7	-1.31049	6.95114	-6.56835	1.09E-06	0.000153857	5.65922	down
PHACTR1	-1.069	7.07551	-6.56752	1.09E-06	0.000153857	5.65737	down
PGM5	-1.32724	9.27954	-6.54099	1.16E-06	0.000159977	5.59793	down
CNN1	-2.1712	12.9147	-6.42309	1.53E-06	0.000201589	5.33266	down
GLS	-1.08257	10.9081	-6.38466	1.67E-06	0.000214449	5.24581	down
RAI2	-1.08946	8.90406	-6.36949	1.73E-06	0.000217979	5.21148	down
ASB2	-1.2666	8.05554	-6.3417	1.85E-06	0.000224713	5.1485	down
JPH2	-1.08022	8.35612	-6.33791	1.87E-06	0.000225239	5.13991	down
RCAN2	-1.69786	12.4507	-6.32597	1.92E-06	0.000228291	5.11281	down
TCEAL1	-1.06619	9.75966	-6.31141	1.99E-06	0.000233615	5.07975	down
AKAP6	-1.01972	5.72404	-6.25793	2.25E-06	0.000255452	4.95811	down
ATOH8	-1.56717	8.87871	-6.24964	2.30E-06	0.000257258	4.93922	down
SLC1A7	-1.9061	6.66833	-6.21597	2.49E-06	0.000271808	4.86243	down
LMO3	-1.1736	7.38096	-6.12824	3.06E-06	0.000311128	4.66171	down
PPP1R12B	-1.5175	11.3292	-6.12539	3.08E-06	0.000311128	4.65518	down
BTNL9	-1.67383	5.88713	-6.1029	3.25E-06	0.000324613	4.60356	down
ADHFE1	-1.64482	8.45822	-6.03943	3.78E-06	0.00034749	4.45761	down
TTLL7	-1.35019	8.43602	-6.03069	3.86E-06	0.000353051	4.43747	down
LIMS2	-1.18343	12.1913	-6.02802	3.89E-06	0.000353553	4.43133	down
ANKRD29	-1.14451	6.38806	-6.02238	3.94E-06	0.000354196	4.41831	down
SORT1	-1.26639	11.3328	-6.0152	4.01E-06	0.000355772	4.40176	down
PPP1R1A	-1.5219	6.56837	-6.00031	4.15E-06	0.00036688	4.36742	down
PCDH20	-2.22781	7.20169	-5.97551	4.41E-06	0.000386078	4.31015	down
RERG	-1.56698	9.54719	-5.95875	4.59E-06	0.000395259	4.27142	down
KRT222	-1.11043	5.78636	-5.95729	4.60E-06	0.000395259	4.26805	down
HRCT1	-1.815	8.51057	-5.93435	4.86E-06	0.000411268	4.21497	down
YPEL1	-1.0817	6.6688	-5.87283	5.64E-06	0.000452862	4.07237	down
OLFML2A	-1.76111	7.07981	-5.84854	5.97E-06	0.00047137	4.01595	down
ADCY4	-2.35254	8.23748	-5.80031	6.71E-06	0.000509764	3.90375	down
PDE8B	-1.83062	9.72383	-5.76441	7.32E-06	0.00053349	3.82011	down
MYOT	-2.04862	6.81693	-5.76306	7.34E-06	0.00053349	3.81696	down
ATP1A2	-2.2938	9.62883	-5.75975	7.40E-06	0.000535386	3.80923	down
ALDH6A1	-1.03413	8.69835	-5.74874	7.60E-06	0.000535386	3.78354	down
FMO4	-1.1866	8.39179	-5.7096	8.35E-06	0.000575285	3.69214	down
PLEKHA6	-1.15718	6.23094	-5.70081	8.53E-06	0.00058329	3.67159	down
RGS7BP	-1.66332	7.23019	-5.69471	8.66E-06	0.000588558	3.65731	down
ID4	-1.50998	9.30589	-5.68496	8.86E-06	0.000597241	3.63451	down
PALLD	-1.1013	13.1672	-5.68289	8.91E-06	0.000598054	3.62967	down
DNASE1L3	-1.72164	6.4373	-5.67982	8.97E-06	0.00060033	3.62249	down
RIMS3	-1.35759	9.34582	-5.67247	9.13E-06	0.000602642	3.60528	down
IGFBP6	-1.09466	12.0119	-5.67229	9.14E-06	0.000602642	3.60486	down
VGLL3	-1.1315	8.67987	-5.64628	9.73E-06	0.000630562	3.54394	down
ZNF521	-1.03344	6.55921	-5.64204	9.83E-06	0.000632643	3.53399	down
SH3GL3	-1.49222	5.95938	-5.6284	1.02E-05	0.000642718	3.50201	down
CYYR1	-2.17848	7.11476	-5.61864	1.04E-05	0.000648311	3.47913	down
EMCN	-2.34811	7.28611	-5.60975	1.06E-05	0.000658915	3.45827	down
OCA2	-1.08685	6.93372	-5.59796	1.09E-05	0.000669064	3.43059	down
IRS2	-1.03536	10.221	-5.54096	1.26E-05	0.000748637	3.29663	down
LHX6	-1.1889	6.03349	-5.52992	1.29E-05	0.000761649	3.27065	down
ACACB	-1.2263	9.28508	-5.50478	1.37E-05	0.000799493	3.21147	down
PTPRB	-1.51949	6.64949	-5.46881	1.50E-05	0.000838725	3.12666	down
SLCO2A1	-2.59388	7.78599	-5.43308	1.63E-05	0.000876351	3.04235	down
DUSP8	-1.00917	9.50115	-5.43267	1.64E-05	0.000876351	3.04139	down
C3orf70	-1.44643	8.30469	-5.42299	1.68E-05	0.000887856	3.01852	down
LDOC1	-1.2453	12.2523	-5.42293	1.68E-05	0.000887856	3.01837	down
CREB5	-1.06137	6.68664	-5.41698	1.70E-05	0.000887856	3.00433	down
CFD	-3.30158	11.3248	-5.41695	1.70E-05	0.000887856	3.00424	down
DNER	-1.45318	6.79521	-5.41475	1.71E-05	0.000887856	2.99904	down
TPM1	-1.2646	11.6995	-5.39248	1.81E-05	0.000918337	2.9464	down
SVEP1	-1.74914	8.88574	-5.35275	1.99E-05	0.000979689	2.8524	down
CA4	-1.09806	5.9165	-5.34332	2.04E-05	0.000994626	2.83006	down
BHLHE22	-1.03904	5.90677	-5.31687	2.17E-05	0.00103683	2.76741	down
MAMDC2	-1.70641	7.69822	-5.28061	2.37E-05	0.00108683	2.68142	down
FIBIN	-1.3247	9.70872	-5.2789	2.38E-05	0.00108683	2.67737	down
LGI1	-1.00237	6.53012	-5.26482	2.47E-05	0.00110905	2.64397	down
PPP1R9A	-1.18437	6.74872	-5.25947	2.50E-05	0.00111812	2.63127	down
KLF2	-1.31317	11.5963	-5.25055	2.56E-05	0.00113191	2.61009	down
RAB9B	-1.26864	8.02408	-5.24058	2.62E-05	0.00114896	2.5864	down
MYRIP	-1.10811	5.96384	-5.22527	2.72E-05	0.00117347	2.55005	down
FAM107A	-2.57193	7.96848	-5.22131	2.75E-05	0.00118012	2.54064	down
SCRG1	-1.22128	11.9289	-5.19159	2.95E-05	0.00124197	2.46999	down
STK38L	-1.20455	8.93884	-5.19032	2.96E-05	0.00124197	2.46696	down
GPIHBP1	-1.72507	6.56815	-5.18717	2.99E-05	0.00124229	2.45947	down
HRC	-1.26371	6.63581	-5.17252	3.10E-05	0.00127355	2.42462	down
WNT5A	-1.30153	5.98506	-5.1607	3.19E-05	0.00129672	2.39649	down
FBLN1	-1.42165	10.5352	-5.15808	3.21E-05	0.00130224	2.39025	down
DACT3	-1.00872	12.0224	-5.13663	3.38E-05	0.00136092	2.33919	down
FREM1	-1.38859	8.05196	-5.1077	3.63E-05	0.00143334	2.2703	down
ALDH1B1	-1.30163	9.05179	-5.10582	3.65E-05	0.00143695	2.2658	down
TEK	-1.45838	8.71133	-5.08295	3.86E-05	0.0014917	2.21129	down
CDKN1C	-1.24668	9.52504	-5.08088	3.88E-05	0.00149307	2.20637	down
RERGL	-2.36407	7.57353	-5.0798	3.89E-05	0.00149395	2.20379	down
CORO6	-1.16095	7.64773	-5.07226	3.96E-05	0.00150016	2.18582	down
FNDC5	-1.54066	7.1147	-5.06142	4.07E-05	0.00152832	2.15995	down
DCN	-2.53697	11.7031	-5.04642	4.23E-05	0.00157317	2.12417	down
LCN6	-1.06894	5.61268	-5.00949	4.63E-05	0.0016761	2.03604	down
TMEM61	-1.01625	7.16657	-4.97838	5.00E-05	0.00173448	1.96174	down
VIT	-1.98353	6.36316	-4.96711	5.14E-05	0.00175326	1.93481	down
SHE	-1.15809	6.22787	-4.95897	5.25E-05	0.00177445	1.91538	down
PALMD	-1.14175	6.47412	-4.92653	5.68E-05	0.00187738	1.83785	down
ACTN2	-1.02817	6.27983	-4.91348	5.87E-05	0.00191315	1.80665	down
SLFN13	-1.00761	6.38002	-4.91175	5.90E-05	0.00191315	1.8025	down
LMOD1	-1.61909	10.5049	-4.89779	6.10E-05	0.00195638	1.76911	down
MSRB3	-1.0231	11.1146	-4.89322	6.17E-05	0.00197177	1.75819	down
EBF3	-1.51058	6.55712	-4.86121	6.68E-05	0.00208657	1.68161	down
GSN	-1.04083	11.9284	-4.84925	6.88E-05	0.00212519	1.65298	down
MYL9	-1.23528	12.8002	-4.84489	6.96E-05	0.00214113	1.64255	down
GIMAP1	-1.11819	6.89144	-4.83336	7.16E-05	0.00218859	1.61496	down
FHL1	-1.19343	13.3843	-4.83231	7.18E-05	0.00219066	1.61245	down
IGSF9B	-1.14334	8.37472	-4.80854	7.61E-05	0.0022959	1.55554	down
MMRN1	-1.87154	7.20054	-4.802	7.74E-05	0.00231345	1.53988	down
SHANK3	-2.11298	8.24579	-4.79608	7.85E-05	0.00231992	1.52571	down
SMAD9	-1.07611	8.85606	-4.76626	8.46E-05	0.00243574	1.45429	down
RAMP3	-1.57873	6.5889	-4.7571	8.65E-05	0.0024763	1.43235	down
ITGB4	-1.11689	6.46822	-4.74767	8.86E-05	0.00251931	1.40977	down
PLD5	-1.551	7.53111	-4.7396	9.03E-05	0.00255845	1.39044	down
PPP1R14A	-1.5109	12.8607	-4.73711	9.09E-05	0.00257036	1.38449	down
MAOA	-1.05201	11.0098	-4.73541	9.13E-05	0.0025773	1.3804	down
PALM	-1.31935	8.38215	-4.73319	9.18E-05	0.00258137	1.37508	down
SERPINF1	-2.54165	9.20732	-4.68419	0.000103673	0.00279039	1.25768	down
KIAA1671	-1.14127	10.0587	-4.67916	0.000104977	0.0028022	1.24562	down
SPON1	-1.96583	9.46225	-4.656	0.000111193	0.00292044	1.19014	down
ID2	-1.10399	11.4265	-4.65244	0.000112181	0.00293387	1.1816	down
STOX2	-1.06946	8.17752	-4.65156	0.000112428	0.00293616	1.17949	down
OLFM1	-1.23034	7.07143	-4.64115	0.000115372	0.00299611	1.15456	down
MYLIP	-1.1727	11.3796	-4.60909	0.000124943	0.00319603	1.07772	down
AOX1	-1.41804	8.06939	-4.60419	0.000126476	0.00322119	1.06596	down
TIMP4	-1.4912	9.43033	-4.60361	0.000126657	0.00322119	1.06459	down
CFI	-1.64764	7.43927	-4.59631	0.000128976	0.00325775	1.04709	down
RBP7	-1.37148	8.27216	-4.58829	0.000131573	0.00330525	1.02788	down
PNCK	-1.5818	6.12668	-4.58315	0.000133266	0.00332068	1.01555	down
CCDC146	-1.75958	9.73522	-4.57058	0.000137497	0.00339405	0.985428	down
CARD10	-1.49538	7.4182	-4.55849	0.000141694	0.00348031	0.956454	down
SLIT2	-1.18707	9.27588	-4.54916	0.00014502	0.00354656	0.934094	down
TC2N	-1.34528	8.75778	-4.54379	0.00014697	0.00357059	0.921228	down
C3	-2.06079	7.57987	-4.47625	0.000173857	0.00402099	0.759397	down
PDZD2	-1.33376	7.16184	-4.47335	0.000175115	0.00403157	0.752454	down
FAM162B	-1.68577	6.63284	-4.47257	0.000175454	0.00403162	0.750589	down
MYO5C	-1.59443	6.75437	-4.47234	0.000175554	0.00403162	0.750043	down
ANXA3	-1.02964	8.15128	-4.44487	0.000187973	0.00418862	0.684231	down
PER3	-1.21383	6.96838	-4.43513	0.000192583	0.00423821	0.660907	down
DPT	-1.17611	11.0534	-4.42455	0.000197718	0.00431011	0.635579	down
ANGPTL7	-2.26986	8.38024	-4.39018	0.000215369	0.00453949	0.553289	down
NEDD9	-1.05795	7.67221	-4.38368	0.000218878	0.00458296	0.53774	down
SFRP1	-1.59189	10.8285	-4.31519	0.000259529	0.00513791	0.373903	down
EFHD1	-1.58656	11.2817	-4.28785	0.000277793	0.00534289	0.30853	down
RASD2	-1.31426	7.10642	-4.24311	0.000310476	0.0057631	0.201659	down
RBP4	-1.18958	8.16152	-4.24149	0.000311733	0.0057631	0.197777	down
DCLK1	-1.47431	7.2432	-4.23442	0.000317261	0.00581142	0.180893	down
C7	-2.1453	8.64169	-4.20218	0.000343724	0.00604431	0.103962	down
RBM20	-1.01556	8.58663	-4.18734	0.000356643	0.00622996	0.068541	down
ACTN4	-1.18916	11.3371	-4.17927	0.000363864	0.00629063	0.0493014	down
EGFL7	-1.06527	6.94473	-4.12258	0.000418869	0.00683216	-0.0857642	down
MUSTN1	-1.39411	8.55458	-4.09366	0.000450041	0.00713267	-0.15459	down
MN1	-1.11973	7.68377	-4.0879	0.000456523	0.00720448	-0.168299	down
CBS	-1.14353	9.9019	-4.07776	0.000468161	0.00733174	-0.192427	down
GGTA1	-1.1072	9.23326	-4.07477	0.000471639	0.00736828	-0.199521	down
TEF	-1.0649	7.2538	-4.06159	0.000487321	0.00752333	-0.230867	down
CHRDL1	-1.34117	6.32555	-4.05994	0.000489319	0.00754459	-0.234786	down
FHL5	-1.41308	7.41619	-4.03906	0.000515321	0.007793	-0.284388	down
MYOC	-1.58721	8.72151	-4.03904	0.000515341	0.007793	-0.284426	down
DENND2A	-1.0809	6.33151	-4.03868	0.000515796	0.0077935	-0.285272	down
PTGDS	-2.20853	9.18335	-4.02534	0.00053314	0.00796933	-0.316947	down
HSPA12B	-1.38556	6.60324	-4.01449	0.000547673	0.00810274	-0.3427	down
GSTM5	-1.42684	7.69332	-4.00672	0.000558322	0.00820769	-0.361139	down
EPHB6	-1.02216	7.28868	-4.00464	0.000561201	0.0082137	-0.366062	down
HSPB7	-1.17541	11.0333	-3.99046	0.000581265	0.00843517	-0.399689	down
ALDH1A1	-1.43481	9.35044	-3.98326	0.00059173	0.00854238	-0.416766	down
RNASE1	-1.35707	11.1523	-3.98193	0.000593672	0.0085437	-0.419903	down
TFF3	-1.84587	6.69286	-3.95154	0.000640065	0.00900076	-0.491892	down
SPEN	-1.07786	10.6231	-3.90363	0.000720568	0.00981887	-0.605165	down
MPPED2	-1.05887	8.0624	-3.89239	0.000740868	0.0099861	-0.631715	down
ACTC1	-1.15083	6.40993	-3.88976	0.000745707	0.0100282	-0.637936	down
PROM2	-1.1317	6.50551	-3.86422	0.000794262	0.010543	-0.698195	down
FXYD6	-1.22015	6.73248	-3.8637	0.000795263	0.0105455	-0.699398	down
MRAP2	-1.01295	10.5348	-3.84254	0.000837907	0.0109414	-0.749273	down
PDGFD	-1.29213	9.74939	-3.79712	0.000937195	0.0118849	-0.856134	down
SEMA3G	-1.08644	5.94499	-3.78855	0.000957187	0.0120638	-0.876266	down
PRODH	-1.19159	5.95557	-3.78045	0.000976474	0.012174	-0.895289	down
VWF	-2.46202	10.9676	-3.73084	0.00110325	0.013077	-1.01162	down
RSPO3	-1.13278	6.54768	-3.70845	0.00116562	0.0135273	-1.06399	down
CASQ2	-1.95825	8.15236	-3.70774	0.00116767	0.0135279	-1.06567	down
MYOZ2	-1.50811	7.3233	-3.69399	0.00120774	0.0138939	-1.09778	down
HLF	-1.07945	7.82951	-3.69306	0.0012105	0.013908	-1.09996	down
TSPAN7	-1.52057	7.84661	-3.68816	0.00122515	0.014007	-1.11141	down
NXPH3	-1.19915	8.15469	-3.68354	0.00123913	0.0141143	-1.1222	down
ITM2A	-1.06309	9.0655	-3.66021	0.00131209	0.0146664	-1.17663	down
ABCA6	-1.11992	7.66435	-3.64889	0.00134897	0.0149774	-1.20299	down
ST6GAL2	-1.00171	7.77383	-3.64211	0.00137157	0.0151373	-1.21879	down
TSHZ2	-1.49342	6.71413	-3.6315	0.00140768	0.0153523	-1.24349	down
NSUN7	-1.01064	7.56868	-3.60215	0.00151247	0.0161704	-1.31171	down
IFI27	-1.50442	9.91027	-3.5977	0.00152901	0.0162812	-1.32204	down
PODN	-1.54591	7.62967	-3.58974	0.00155904	0.0164892	-1.3405	down
COMP	-1.74838	10.2555	-3.56129	0.00167121	0.0172869	-1.40645	down
CILP	-1.63315	6.884	-3.53657	0.00177506	0.0180577	-1.46364	down
HSPB8	-1.11105	9.71529	-3.52246	0.0018371	0.0185053	-1.49621	down
RASL11B	-1.19267	8.51896	-3.50083	0.0019364	0.0191709	-1.54609	down
CLEC1A	-1.2038	6.50147	-3.48868	0.0019945	0.0195159	-1.57409	down
PDE2A	-1.03475	7.69594	-3.47759	0.00204898	0.0199222	-1.59961	down
ISM1	-1.45675	7.5483	-3.46279	0.00212393	0.0204301	-1.63362	down
LDB2	-1.12625	8.24684	-3.44802	0.00220142	0.0209737	-1.66752	down
NPNT	-1.10858	9.94633	-3.41362	0.00239278	0.0222235	-1.74634	down
PECAM1	-1.43263	9.52374	-3.41093	0.00240839	0.0223012	-1.75249	down
PLVAP	-1.50792	7.61122	-3.4085	0.00242261	0.0223991	-1.75805	down
TMEM88	-1.45185	7.19343	-3.40483	0.00244422	0.0225763	-1.76644	down
APOD	-3.0249	8.71526	-3.39408	0.0025086	0.0229421	-1.791	down
ALDH1L1	-1.01958	8.4144	-3.39407	0.00250867	0.0229421	-1.79103	down
NTF3	-1.01501	8.88667	-3.39299	0.00251525	0.0229795	-1.7935	down
IGF1	-1.36058	6.67026	-3.38789	0.00254644	0.0231956	-1.80514	down
SPNS2	-1.03095	7.62412	-3.34778	0.00280526	0.0248423	-1.8965	down
IGF2	-1.6622	8.17172	-3.32821	0.00294066	0.0256357	-1.94095	down
CLEC3B	-1.24986	10.5544	-3.3222	0.00298351	0.0259236	-1.95459	down
CLDN5	-2.05687	8.25303	-3.31912	0.00300569	0.026055	-1.96157	down
CLEC14A	-1.19678	7.75617	-3.31138	0.00306223	0.0264087	-1.97912	down
TMEM47	-1.07722	11.3111	-3.29294	0.00320092	0.0271358	-2.02085	down
BDKRB2	-1.25372	6.16406	-3.28623	0.00325293	0.0274632	-2.03602	down
SOX17	-1.74125	6.93764	-3.24269	0.00361069	0.0293895	-2.13418	down
GATM	-1.1238	7.60843	-3.24112	0.0036243	0.0294409	-2.13772	down
KCNA5	-1.17166	9.99369	-3.23791	0.00365225	0.0296158	-2.14494	down
ITGA8	-1.05303	13.0043	-3.22921	0.00372902	0.0299585	-2.16448	down
RASIP1	-1.46902	8.84928	-3.1816	0.00417754	0.0324502	-2.27112	down
AIF1L	-1.32791	9.05748	-3.17451	0.00424867	0.0327547	-2.28695	down
CCL21	-1.85848	7.48584	-3.09757	0.00509955	0.0369392	-2.4579	down
MGST1	-1.19021	7.71215	-3.07913	0.00532678	0.0379891	-2.49865	down
OMD	-1.01849	10.1423	-3.05647	0.0056192	0.0394198	-2.54856	down
C5orf46	-1.17302	8.01568	-3.05378	0.00565486	0.0395198	-2.55447	down
INMT	-1.00068	11.2402	-3.02407	0.00606425	0.0413505	-2.61967	down
SHC4	-1.0734	8.97957	-2.99082	0.00655606	0.0435392	-2.69232	down
H19	-1.64039	8.68366	-2.95357	0.00715239	0.0464026	-2.77331	down
PHLDA1	2.03522	8.16395	11.0371	1.23E-10	3.80E-07	14.236	up
LHFPL2	1.15797	9.95647	9.80898	1.17E-09	2.34E-06	12.1629	up
CHST1	1.78715	8.70034	9.76405	1.27E-09	2.34E-06	12.0831	up
TSPAN5	1.08266	8.87258	9.43951	2.37E-09	3.37E-06	11.4986	up
RCC2	1.03854	10.1873	8.6243	1.21E-08	1.02E-05	9.96349	up
PKNOX2	1.38318	7.46896	7.94794	5.00E-08	2.48E-05	8.61561	up
TMEM158	2.60948	8.26941	7.93877	5.10E-08	2.48E-05	8.59686	up
RGS2	1.95188	12.2834	7.80341	6.83E-08	3.07E-05	8.31878	up
MAD2L2	1.01173	8.93011	7.65598	9.40E-08	3.41E-05	8.01282	up
EMP3	1.16172	11.7185	7.65538	9.41E-08	3.41E-05	8.01157	up
SLC20A1	1.38805	10.9233	7.27871	2.16E-07	6.05E-05	7.21541	up
WDR54	1.03667	8.58523	7.14343	2.93E-07	6.75E-05	6.92447	up
SLC16A3	1.8677	11.025	7.03157	3.77E-07	8.16E-05	6.68195	up
PYGL	1.01258	9.64586	6.79533	6.45E-07	0.000114552	6.164	up
FHOD1	1.08151	8.63807	6.72061	7.66E-07	0.000127438	5.9986	up
UNC5B	1.26807	8.49479	6.68042	8.41E-07	0.000131519	5.90931	up
MLLT11	1.24092	9.76918	6.65061	9.00E-07	0.0001374	5.84296	up
CCDC34	1.09492	7.27763	6.55127	1.13E-06	0.000157374	5.62097	up
ANGPTL4	2.47029	10.3583	6.4851	1.32E-06	0.000178227	5.47239	up
NEK6	1.69243	8.67555	6.36952	1.73E-06	0.000217979	5.21153	up
FNDC4	1.14065	7.80759	6.36602	1.75E-06	0.000217979	5.20361	up
NT5DC2	1.6242	8.4712	6.35624	1.79E-06	0.000221542	5.18146	up
TPI1	1.0097	11.9791	6.21046	2.52E-06	0.000272156	4.84985	up
SMOX	1.42575	7.45018	6.21045	2.52E-06	0.000272156	4.84983	up
SLC43A2	1.00196	7.37795	6.12534	3.08E-06	0.000311128	4.65505	up
ARHGAP22	1.99669	9.18524	6.09695	3.30E-06	0.000327469	4.58989	up
CKAP4	1.10306	10.9615	6.092	3.34E-06	0.000329571	4.57853	up
B9D2	1.02541	8.18889	6.06268	3.58E-06	0.000345667	4.51112	up
APCDD1L	1.74446	8.96609	6.05703	3.63E-06	0.000345667	4.49812	up
S100A16	1.32641	10.3555	6.02111	3.95E-06	0.000354196	4.41539	up
STX1A	1.26801	8.5412	5.93284	4.88E-06	0.000411268	4.21147	up
SLC25A22	1.40822	7.47176	5.89461	5.35E-06	0.000436945	4.1229	up
UGDH	1.1772	10.6239	5.88713	5.45E-06	0.000440955	4.10555	up
ELOVL6	1.39353	6.91092	5.76983	7.22E-06	0.000531097	3.83273	up
SLC22A4	1.17244	6.79438	5.7682	7.25E-06	0.000531097	3.82895	up
S100A3	1.56124	7.64867	5.73301	7.89E-06	0.000549815	3.74682	up
ENC1	1.10754	6.56738	5.62008	1.04E-05	0.000648311	3.4825	up
PTTG1	1.50096	8.66095	5.60775	1.07E-05	0.000659906	3.45358	up
FEN1	1.15368	6.793	5.53485	1.28E-05	0.000757397	3.28226	up
ZNF469	1.19751	7.30616	5.47581	1.47E-05	0.000838725	3.14318	up
NRGN	1.40567	8.44792	5.44433	1.59E-05	0.000871495	3.0689	up
PHLDA2	1.51435	8.13406	5.41428	1.71E-05	0.000887856	2.99793	up
SOX4	1.28283	8.36061	5.39082	1.81E-05	0.000919533	2.94248	up
HAMP	1.00879	6.46338	5.37153	1.90E-05	0.000950249	2.89685	up
TUBB3	2.31392	7.79066	5.3707	1.90E-05	0.000950249	2.89489	up
GLRX	1.54309	11.3238	5.36289	1.94E-05	0.000965981	2.8764	up
GAP43	1.35648	7.22081	5.33818	2.06E-05	0.00100012	2.81791	up
PLOD2	1.15296	10.6414	5.31885	2.16E-05	0.00103683	2.77211	up
NMB	1.05703	9.07496	5.31577	2.18E-05	0.00103683	2.76481	up
CLEC5A	1.41236	6.35346	5.29917	2.27E-05	0.00107142	2.72544	up
SLC38A5	1.36956	7.16941	5.29356	2.30E-05	0.00107799	2.71214	up
ARPC5L	1.15015	9.37803	5.27841	2.39E-05	0.00108683	2.67621	up
RCN3	1.21681	9.39938	5.25989	2.50E-05	0.00111812	2.63226	up
TNFRSF10D	1.40137	8.56139	5.22108	2.75E-05	0.00118012	2.54008	up
NANS	1.00777	10.0317	5.20026	2.89E-05	0.00122501	2.49059	up
SPHK1	1.17344	8.66548	5.1704	3.11E-05	0.00127453	2.41958	up
LRRC32	1.02635	11.0374	5.05607	4.13E-05	0.0015455	2.14719	up
SERPINH1	1.25862	11.3797	4.99855	4.76E-05	0.00170531	2.00992	up
ITGA2	1.21718	6.75438	4.96986	5.11E-05	0.00175049	1.94139	up
COL6A3	1.28007	10.023	4.94884	5.38E-05	0.00180893	1.89116	up
CCDC86	1.08947	10.1514	4.92815	5.66E-05	0.0018766	1.84172	up
SERPINE1	2.01739	10.2224	4.91453	5.86E-05	0.00191315	1.80915	up
SPOCD1	2.28207	7.59974	4.91235	5.89E-05	0.00191315	1.80394	up
CLCF1	1.37233	7.52097	4.88991	6.22E-05	0.00198117	1.75026	up
OLR1	1.54891	6.52097	4.86921	6.55E-05	0.00206053	1.70075	up
HAVCR2	1.05334	8.05272	4.85844	6.73E-05	0.0020913	1.67499	up
ODC1	1.03014	11.4159	4.83959	7.05E-05	0.00215864	1.62987	up
COL1A1	1.62402	12.5211	4.81859	7.43E-05	0.00225904	1.57959	up
IPO4	1.18691	7.65078	4.79934	7.79E-05	0.00231345	1.5335	up
ENG	1.21196	10.39	4.77508	8.27E-05	0.00240591	1.47543	up
CDH11	1.1779	10.9049	4.77401	8.29E-05	0.00240591	1.47286	up
KCNN4	1.19851	7.08261	4.77167	8.34E-05	0.00241077	1.46725	up
HK2	1.19972	8.17874	4.76028	8.58E-05	0.00246446	1.43998	up
NPM3	1.05981	8.652	4.75872	8.62E-05	0.00247017	1.43624	up
SNAI2	1.34604	8.81363	4.70289	9.90E-05	0.00271116	1.30249	up
CDKN3	1.52642	6.74528	4.68199	0.00010424	0.00279751	1.25241	up
CENPN	1.48314	7.58468	4.67235	0.000106766	0.00283643	1.22932	up
RPP40	1.07401	8.25081	4.66657	0.000108312	0.00285696	1.21546	up
FKBP11	1.12271	10.0344	4.57073	0.000137446	0.00339405	0.985791	up
LMNB2	1.03875	7.9075	4.55947	0.000141348	0.00347981	0.958808	up
SLC39A14	1.47847	11.2733	4.53754	0.000149274	0.00360758	0.906241	up
MT2A	1.6391	13.9646	4.51925	0.000156219	0.00373148	0.862426	up
CENPF	1.23713	6.58947	4.51062	0.000159611	0.00378528	0.841735	up
HGF	1.06043	7.06376	4.50904	0.000160238	0.00379313	0.837956	up
PLAUR	1.69218	7.84438	4.49434	0.000166207	0.00389448	0.802731	up
SEC14L2	1.01157	6.30875	4.47868	0.000172809	0.00401199	0.765214	up
IER5L	1.08993	9.06018	4.44879	0.000186146	0.00418862	0.693632	up
FAP	1.35057	10.3701	4.4362	0.000192067	0.00423695	0.663489	up
SRGAP1	1.04025	8.12217	4.43152	0.000194318	0.0042561	0.652273	up
VEGFA	1.56905	8.4283	4.41809	0.000200922	0.00435425	0.620108	up
MSC	1.08217	7.77562	4.38113	0.000220272	0.00458557	0.53163	up
PTTG3P	1.38788	6.62556	4.37888	0.000221509	0.00459544	0.526245	up
IRAK2	1.16734	7.63184	4.36908	0.000226972	0.00466696	0.502808	up
LXN	1.5789	9.50465	4.33295	0.000248318	0.00499994	0.41636	up
ECE1	1.01528	7.20187	4.33028	0.000249972	0.00501683	0.409977	up
MT1A	1.26649	13.3532	4.31508	0.000259604	0.00513791	0.373626	up
CKS2	1.31643	8.39236	4.28362	0.00028073	0.00537697	0.298423	up
UBE2T	1.26703	7.29519	4.28064	0.000282816	0.00540012	0.291309	up
TIMELESS	1.04817	7.95849	4.27766	0.000284924	0.00542354	0.284173	up
ESM1	1.18677	5.98871	4.26806	0.000291806	0.0055204	0.261239	up
F2RL1	1.46063	6.82156	4.25382	0.000302321	0.00564985	0.227227	up
CD59	1.23925	9.13444	4.21967	0.000329106	0.00590916	0.145689	up
MRTO4	1.17153	8.26347	4.20239	0.000343549	0.00604431	0.104451	up
COL5A1	1.12892	11.7624	4.19688	0.000348289	0.00610315	0.0912965	up
RRP12	1.05797	7.26317	4.18414	0.000359482	0.00626177	0.0609316	up
TRIP13	1.30212	6.62213	4.16799	0.000374201	0.00643318	0.0224189	up
PGF	1.96045	8.98229	4.05286	0.000497977	0.00763676	-0.251592	up
GINS2	1.42023	6.32474	4.05139	0.0004998	0.00765199	-0.255092	up
MCM4	1.00219	6.8784	4.0304	0.000526499	0.00789065	-0.304943	up
IFI30	1.44868	9.69027	4.02671	0.00053134	0.00795662	-0.313709	up
TYMS	1.39835	8.61942	4.01255	0.000550318	0.00812886	-0.347314	up
CA12	1.38461	7.45295	3.99806	0.000570427	0.00831284	-0.381673	up
CDCA5	1.50581	6.88551	3.99593	0.000573448	0.00835027	-0.386729	up
ITGA5	1.30518	10.441	3.97638	0.000601886	0.00862565	-0.433051	up
GAL	1.45912	6.04379	3.94818	0.000645407	0.00904844	-0.499842	up
GDF15	1.75926	8.28683	3.91873	0.000694166	0.00955786	-0.569484	up
RIPK4	1.01011	8.25436	3.88449	0.000755467	0.0100933	-0.650359	up
NETO2	1.19456	6.58262	3.87363	0.000776014	0.0103379	-0.675994	up
SLC7A5	1.63335	7.32051	3.84355	0.000835813	0.0109218	-0.746885	up
TK1	1.52544	8.43806	3.78678	0.000961371	0.0120917	-0.880425	up
TPX2	1.22192	6.43	3.78098	0.000975216	0.012174	-0.89406	up
TFPI2	1.05363	8.17616	3.75018	0.00105201	0.0128379	-0.966312	up
SYT12	1.33675	7.35612	3.74811	0.00105738	0.0128437	-0.971167	up
UCK2	1.03256	8.24102	3.73103	0.00110272	0.013077	-1.01116	up
PTGS1	1.05391	7.2977	3.71693	0.00114161	0.0133073	-1.04418	up
SPP1	2.24677	10.0922	3.69557	0.00120308	0.0138576	-1.09411	up
ANPEP	1.42544	7.29377	3.67003	0.00128088	0.0144955	-1.15373	up
THBD	1.83062	10.8112	3.64702	0.00135517	0.0150192	-1.20735	up
HMGA1	1.14286	7.33392	3.63516	0.00139512	0.0152694	-1.23497	up
BYSL	1.09951	8.28175	3.61746	0.00145687	0.0157565	-1.27613	up
PGAM2	1.2822	6.94269	3.58367	0.00158236	0.0166098	-1.3546	up
PPBP	1.72468	6.82934	3.57814	0.00160386	0.0167688	-1.36741	up
CCNB2	1.49233	6.4916	3.5728	0.0016249	0.0169408	-1.37978	up
TGM2	1.13165	9.21781	3.55574	0.001694	0.0174737	-1.4193	up
SLC30A3	1.17663	7.13888	3.53142	0.00179745	0.0182052	-1.47552	up
IGFBP3	1.42065	12.1688	3.50405	0.00192129	0.0190725	-1.53867	up
HMOX1	1.88911	9.94303	3.50204	0.00193072	0.0191455	-1.54331	up
MELK	1.18732	6.1369	3.45661	0.00215606	0.0206374	-1.64783	up
KRT16	1.35416	6.35771	3.45194	0.0021806	0.0208399	-1.65854	up
RRS1	1.00428	8.91478	3.43476	0.00227337	0.0215148	-1.69794	up
HJURP	1.12538	6.0619	3.4122	0.00240101	0.0222623	-1.74958	up
KIF20A	1.45144	6.18753	3.39356	0.00251175	0.0229589	-1.79218	up
THY1	1.27135	10.1935	3.39052	0.00253026	0.0230938	-1.79912	up
CCL2	1.66027	12.357	3.37772	0.00260974	0.0235975	-1.82832	up
ASPM	1.40005	6.45583	3.3663	0.00268274	0.0240224	-1.85437	up
NCAPG	1.4201	6.10851	3.33656	0.00288213	0.0252348	-1.922	up
FOSL1	1.28129	7.1004	3.30804	0.00308686	0.026485	-1.98667	up
NOP16	1.19884	8.88218	3.30457	0.0031127	0.0266598	-1.99453	up
CDC20	1.55684	7.08659	3.30243	0.00312881	0.0267455	-1.99939	up
TREM1	1.09907	6.6179	3.26977	0.00338391	0.0281417	-2.07317	up
NUSAP1	1.07841	6.50253	3.25806	0.00348022	0.0286998	-2.09957	up
AURKA	1.02122	6.30868	3.25576	0.00349949	0.0288072	-2.10477	up
NID2	1.1476	7.68944	3.20455	0.00395518	0.0312087	-2.21979	up
BCL3	1.02029	10.5565	3.16143	0.00438303	0.0335107	-2.31614	up
PCOLCE	1.00734	10.1684	3.07118	0.00542763	0.0384875	-2.51617	up
CEP55	1.28935	6.31237	3.04951	0.0057121	0.0398294	-2.56387	up
TOP2A	1.36734	6.49588	3.04242	0.00580822	0.0402866	-2.57944	up
RPL29	1.01713	10.4145	3.03455	0.00591673	0.0408011	-2.59671	up
JUNB	1.18453	8.29876	3.03228	0.00594833	0.040966	-2.60168	up
PI15	1.94652	7.53195	2.97055	0.00687442	0.0451064	-2.73645	up
APLN	1.50074	7.45542	2.93856	0.00740707	0.0475867	-2.80582	up
POSTN	1.5199	9.40511	2.91442	0.007835	0.04918	-2.85796	up
IER3	1.24658	10.1351	2.91436	0.00783619	0.04918	-2.8581	up
CCL7	1.18647	5.97414	2.90949	0.0079253	0.0495664	-2.86859	up
