# Supplementary material for: Potential Diagnostic and Therapeutic Uses of DPT in Acute Type A Aortic Dissection
Source: Cardiovasc Ther. 2026 Feb 6;2026:8896404. doi: 10.1155/cdr/8896404 (PMC12880953; doi:10.1155/cdr/8896404)
Supplement: Supplementary file 2 — Supporting Information 2 Table S2. PPI network data. [file CDR-2026-8896404-s001.xlsx]

## Sheet: CytoscapeInput-nodes-brown
nodeName	altName	nodeAttr[nodesPresent, ]
ZSWIM4	ZSWIM4	brown
ZSCAN5A	ZSCAN5A	brown
ZSCAN29	ZSCAN29	brown
ZSCAN23	ZSCAN23	brown
ZPLD1	ZPLD1	brown
ZNHIT2	ZNHIT2	brown
ZNF92	ZNF92	brown
ZNF846	ZNF846	brown
ZNF821	ZNF821	brown
ZNF813	ZNF813	brown
ZNF805	ZNF805	brown
ZNF800	ZNF800	brown
ZNF8	ZNF8	brown
ZNF799	ZNF799	brown
ZNF789	ZNF789	brown
ZNF783	ZNF783	brown
ZNF782	ZNF782	brown
ZNF778	ZNF778	brown
ZNF777	ZNF777	brown
ZNF772	ZNF772	brown
ZNF765	ZNF765	brown
ZNF764	ZNF764	brown
ZNF761	ZNF761	brown
ZNF728	ZNF728	brown
ZNF707	ZNF707	brown
ZNF689	ZNF689	brown
ZNF688	ZNF688	brown
ZNF678	ZNF678	brown
ZNF674	ZNF674	brown
ZNF672	ZNF672	brown
ZNF668	ZNF668	brown
ZNF662	ZNF662	brown
ZNF655	ZNF655	brown
ZNF628	ZNF628	brown
ZNF626	ZNF626	brown
ZNF623	ZNF623	brown
ZNF619	ZNF619	brown
ZNF618	ZNF618	brown
ZNF614	ZNF614	brown
ZNF608	ZNF608	brown
ZNF598	ZNF598	brown
ZNF593	ZNF593	brown
ZNF584	ZNF584	brown
ZNF579	ZNF579	brown
ZNF577	ZNF577	brown
ZNF575	ZNF575	brown
ZNF569	ZNF569	brown
ZNF567	ZNF567	brown
ZNF562	ZNF562	brown
ZNF559	ZNF559	brown
ZNF557	ZNF557	brown
ZNF544	ZNF544	brown
ZNF519	ZNF519	brown
ZNF514	ZNF514	brown
ZNF500	ZNF500	brown
ZNF493	ZNF493	brown
ZNF486	ZNF486	brown
ZNF485	ZNF485	brown
ZNF483	ZNF483	brown
ZNF48	ZNF48	brown
ZNF473	ZNF473	brown
ZNF468	ZNF468	brown
ZNF446	ZNF446	brown
ZNF442	ZNF442	brown
ZNF429	ZNF429	brown
ZNF410	ZNF410	brown
ZNF382	ZNF382	brown
ZNF35	ZNF35	brown
ZNF345	ZNF345	brown
ZNF317	ZNF317	brown
ZNF296	ZNF296	brown
ZNF286A	ZNF286A	brown
ZNF283	ZNF283	brown
ZNF281	ZNF281	brown
ZNF280C	ZNF280C	brown
ZNF276	ZNF276	brown
ZNF268	ZNF268	brown
ZNF267	ZNF267	brown
ZNF266	ZNF266	brown
ZNF263	ZNF263	brown
ZNF256	ZNF256	brown
ZNF248	ZNF248	brown
ZNF24	ZNF24	brown
ZNF239	ZNF239	brown
ZNF235	ZNF235	brown
ZNF224	ZNF224	brown
ZNF215	ZNF215	brown
ZNF207	ZNF207	brown
ZNF202	ZNF202	brown
ZNF200	ZNF200	brown
ZNF195	ZNF195	brown
ZNF185	ZNF185	brown
ZNF160	ZNF160	brown
ZNF154	ZNF154	brown
ZNF146	ZNF146	brown
ZNF142	ZNF142	brown
ZNF121	ZNF121	brown
ZNF117	ZNF117	brown
ZMYND12	ZMYND12	brown
ZKSCAN5	ZKSCAN5	brown
ZIC2	ZIC2	brown
ZIC1	ZIC1	brown
ZFY	ZFY	brown
ZFP3	ZFP3	brown
ZFHX4	ZFHX4	brown
ZFAND2A	ZFAND2A	brown
ZDHHC5	ZDHHC5	brown
ZDHHC22	ZDHHC22	brown
ZDHHC2	ZDHHC2	brown
ZDHHC18	ZDHHC18	brown
ZCCHC17	ZCCHC17	brown
ZCCHC12	ZCCHC12	brown
ZCCHC10	ZCCHC10	brown
ZC3H8	ZC3H8	brown
ZC3H7B	ZC3H7B	brown
ZC3H6	ZC3H6	brown
ZC3H15	ZC3H15	brown
ZC3H12A	ZC3H12A	brown
ZBTB8OS	ZBTB8OS	brown
ZBTB5	ZBTB5	brown
ZBTB45	ZBTB45	brown
ZBTB43	ZBTB43	brown
ZBTB42	ZBTB42	brown
ZBTB25	ZBTB25	brown
ZBTB24	ZBTB24	brown
ZBTB16	ZBTB16	brown
ZBTB11	ZBTB11	brown
ZBTB1	ZBTB1	brown
ZBED4	ZBED4	brown
YY1AP1	YY1AP1	brown
YWHAG	YWHAG	brown
YTHDF2	YTHDF2	brown
YRDC	YRDC	brown
YPEL3	YPEL3	brown
YIPF4	YIPF4	brown
YIPF1	YIPF1	brown
YDJC	YDJC	brown
YBX2	YBX2	brown
YARS2	YARS2	brown
XYLT1	XYLT1	brown
XRCC6	XRCC6	brown
XRCC1	XRCC1	brown
XPR1	XPR1	brown
XPOT	XPOT	brown
XPO5	XPO5	brown
XPO1	XPO1	brown
XKR5	XKR5	brown
XIST	XIST	brown
XG	XG	brown
XDH	XDH	brown
XCL1	XCL1	brown
WWTR1	WWTR1	brown
WWOX	WWOX	brown
WSB1	WSB1	brown
WNT9B	WNT9B	brown
WNK1	WNK1	brown
WIPF1	WIPF1	brown
WEE1	WEE1	brown
WDR77	WDR77	brown
WDR75	WDR75	brown
WDR74	WDR74	brown
WDR55	WDR55	brown
WDR53	WDR53	brown
WDR5	WDR5	brown
WDR45	WDR45	brown
WDR43	WDR43	brown
WDR4	WDR4	brown
WDR38	WDR38	brown
WDR36	WDR36	brown
WDR3	WDR3	brown
WDR27	WDR27	brown
WDR25	WDR25	brown
WDR12	WDR12	brown
VTI1B	VTI1B	brown
VTA1	VTA1	brown
VSTM1	VSTM1	brown
VPS45	VPS45	brown
VPS41	VPS41	brown
VPS37C	VPS37C	brown
VPS37A	VPS37A	brown
VPS28	VPS28	brown
VPS13D	VPS13D	brown
VPS13C	VPS13C	brown
VGLL3	VGLL3	brown
VEGFB	VEGFB	brown
VDR	VDR	brown
VDAC1	VDAC1	brown
VCAM1	VCAM1	brown
VAX2	VAX2	brown
VAV2	VAV2	brown
VAT1	VAT1	brown
UTY	UTY	brown
UTP3	UTP3	brown
UTP23	UTP23	brown
UTP20	UTP20	brown
UTP18	UTP18	brown
UTP15	UTP15	brown
UTP14A	UTP14A	brown
USP9Y	USP9Y	brown
USP6	USP6	brown
USP49	USP49	brown
USP46	USP46	brown
USP40	USP40	brown
USP39	USP39	brown
USP38	USP38	brown
USP36	USP36	brown
USP34	USP34	brown
USP27X	USP27X	brown
USP10	USP10	brown
USF2	USF2	brown
URB2	URB2	brown
UQCRFS1	UQCRFS1	brown
UQCRC1	UQCRC1	brown
UPP1	UPP1	brown
UPF3A	UPF3A	brown
UPF1	UPF1	brown
UNK	UNK	brown
UNG	UNG	brown
UNC93B1	UNC93B1	brown
UNC45A	UNC45A	brown
UNC119B	UNC119B	brown
UMPS	UMPS	brown
ULK1	ULK1	brown
UHMK1	UHMK1	brown
UGT2B15	UGT2B15	brown
UGDH	UGDH	brown
UGCG	UGCG	brown
UFSP1	UFSP1	brown
UCK2	UCK2	brown
UBXN8	UBXN8	brown
UBQLN1	UBQLN1	brown
UBN2	UBN2	brown
UBN1	UBN1	brown
UBL5	UBL5	brown
UBIAD1	UBIAD1	brown
UBE2V2	UBE2V2	brown
UBE2S	UBE2S	brown
UBE2Q1	UBE2Q1	brown
UBE2O	UBE2O	brown
UBE2NL	UBE2NL	brown
UBE2K	UBE2K	brown
UBE2J2	UBE2J2	brown
UBE2I	UBE2I	brown
UBE2F	UBE2F	brown
UBE2E3	UBE2E3	brown
UBB	UBB	brown
UBASH3B	UBASH3B	brown
UBA7	UBA7	brown
UBA52	UBA52	brown
UBA5	UBA5	brown
UAP1	UAP1	brown
U2AF1	U2AF1	brown
TYW1	TYW1	brown
TXNL1	TXNL1	brown
TXNDC9	TXNDC9	brown
TXN	TXN	brown
TWIST2	TWIST2	brown
TUSC2	TUSC2	brown
TULP3	TULP3	brown
TUBGCP5	TUBGCP5	brown
TUBGCP4	TUBGCP4	brown
TUBB6	TUBB6	brown
TUBA8	TUBA8	brown
TUBA4A	TUBA4A	brown
TUBA3C	TUBA3C	brown
TUBA1C	TUBA1C	brown
TUBA1B	TUBA1B	brown
TTTY8	TTTY8	brown
TTTY23	TTTY23	brown
TTTY19	TTTY19	brown
TTPAL	TTPAL	brown
TTLL4	TTLL4	brown
TTF2	TTF2	brown
TTC7A	TTC7A	brown
TTC5	TTC5	brown
TTC30A	TTC30A	brown
TTC3	TTC3	brown
TTC27	TTC27	brown
TTC21A	TTC21A	brown
TTC17	TTC17	brown
TST	TST	brown
TSSK4	TSSK4	brown
TSSC4	TSSC4	brown
TSR1	TSR1	brown
TSPY3	TSPY3	brown
TSLP	TSLP	brown
TSHZ1	TSHZ1	brown
TSGA10IP	TSGA10IP	brown
TSEN2	TSEN2	brown
TSC22D3	TSC22D3	brown
TRUB2	TRUB2	brown
TRPT1	TRPT1	brown
TRPM4	TRPM4	brown
TRPM1	TRPM1	brown
TRO	TRO	brown
TRNT1	TRNT1	brown
TRMU	TRMU	brown
TRMT61A	TRMT61A	brown
TRMT12	TRMT12	brown
TRIT1	TRIT1	brown
TRIP12	TRIP12	brown
TRIOBP	TRIOBP	brown
TRIM9	TRIM9	brown
TRIM66	TRIM66	brown
TRIM52	TRIM52	brown
TRIM47	TRIM47	brown
TRIM29	TRIM29	brown
TRIM27	TRIM27	brown
TRIM11	TRIM11	brown
TRIL	TRIL	brown
TRIB3	TRIB3	brown
TRIB1	TRIB1	brown
TRIAP1	TRIAP1	brown
TREM1	TREM1	brown
TRAPPC4	TRAPPC4	brown
TRAPPC3	TRAPPC3	brown
TRAPPC10	TRAPPC10	brown
TRAF4	TRAF4	brown
TRAF3	TRAF3	brown
TRAF2	TRAF2	brown
TRADD	TRADD	brown
TPST1	TPST1	brown
TPRKB	TPRKB	brown
TPMT	TPMT	brown
TPM3	TPM3	brown
TPCN2	TPCN2	brown
TPCN1	TPCN1	brown
TP63	TP63	brown
TP53RK	TP53RK	brown
TOX	TOX	brown
TOR3A	TOR3A	brown
TOR1B	TOR1B	brown
TOP3A	TOP3A	brown
TOP1MT	TOP1MT	brown
TOMM5	TOMM5	brown
TOMM40L	TOMM40L	brown
TOMM34	TOMM34	brown
TOM1L2	TOM1L2	brown
TNRC6B	TNRC6B	brown
TNPO3	TNPO3	brown
TNFSF12	TNFSF12	brown
TNFRSF25	TNFRSF25	brown
TNFRSF19	TNFRSF19	brown
TNFRSF14	TNFRSF14	brown
TNFRSF12A	TNFRSF12A	brown
TNFRSF10D	TNFRSF10D	brown
TNFAIP8L3	TNFAIP8L3	brown
TNFAIP6	TNFAIP6	brown
TMX4	TMX4	brown
TMX1	TMX1	brown
TMTC3	TMTC3	brown
TMTC1	TMTC1	brown
TMEM98	TMEM98	brown
TMEM97	TMEM97	brown
TMEM80	TMEM80	brown
TMEM67	TMEM67	brown
TMEM54	TMEM54	brown
TMEM45A	TMEM45A	brown
TMEM42	TMEM42	brown
TMEM39A	TMEM39A	brown
TMEM38B	TMEM38B	brown
TMEM33	TMEM33	brown
TMEM232	TMEM232	brown
TMEM217	TMEM217	brown
TMEM200A	TMEM200A	brown
TMEM199	TMEM199	brown
TMEM187	TMEM187	brown
TMEM186	TMEM186	brown
TMEM185A	TMEM185A	brown
TMEM177	TMEM177	brown
TMEM167A	TMEM167A	brown
TMEM164	TMEM164	brown
TMEM163	TMEM163	brown
TMEM158	TMEM158	brown
TMEM150B	TMEM150B	brown
TMEM144	TMEM144	brown
TMEM143	TMEM143	brown
TMEM139	TMEM139	brown
TMEM138	TMEM138	brown
TMEM127	TMEM127	brown
TMEM126A	TMEM126A	brown
TMEM11	TMEM11	brown
TMEM106C	TMEM106C	brown
TMED8	TMED8	brown
TMCO1	TMCO1	brown
TM9SF3	TM9SF3	brown
TM7SF3	TM7SF3	brown
TM6SF2	TM6SF2	brown
TM4SF1	TM4SF1	brown
TLR2	TLR2	brown
TLE2	TLE2	brown
TLCD1	TLCD1	brown
TKTL1	TKTL1	brown
TJP1	TJP1	brown
TIPIN	TIPIN	brown
TINF2	TINF2	brown
TIMM9	TIMM9	brown
TIMM8A	TIMM8A	brown
TIMM50	TIMM50	brown
TIMM23	TIMM23	brown
TIMM10	TIMM10	brown
TIGD5	TIGD5	brown
TICAM1	TICAM1	brown
TIAM2	TIAM2	brown
TIA1	TIA1	brown
THUMPD3	THUMPD3	brown
THRB	THRB	brown
THRA	THRA	brown
THOC3	THOC3	brown
THG1L	THG1L	brown
THEM5	THEM5	brown
THBS3	THBS3	brown
THBD	THBD	brown
THAP8	THAP8	brown
THAP4	THAP4	brown
THAP10	THAP10	brown
TGS1	TGS1	brown
TGIF1	TGIF1	brown
TGFBR3	TGFBR3	brown
TGFBR2	TGFBR2	brown
TFRC	TFRC	brown
TFPT	TFPT	brown
TFPI2	TFPI2	brown
TFPI	TFPI	brown
TFIP11	TFIP11	brown
TFEB	TFEB	brown
TFDP2	TFDP2	brown
TFB2M	TFB2M	brown
TFAM	TFAM	brown
TEX101	TEX101	brown
TEX10	TEX10	brown
TET1	TET1	brown
TESK2	TESK2	brown
TEAD4	TEAD4	brown
TDP1	TDP1	brown
TDG	TDG	brown
TCTN3	TCTN3	brown
TCP11L2	TCP11L2	brown
TCP10L	TCP10L	brown
TCP1	TCP1	brown
TCF7L2	TCF7L2	brown
TCF4	TCF4	brown
TCF25	TCF25	brown
TBX3	TBX3	brown
TBX15	TBX15	brown
TBRG4	TBRG4	brown
TBPL1	TBPL1	brown
TBL2	TBL2	brown
TBL1XR1	TBL1XR1	brown
TBCE	TBCE	brown
TBC1D9B	TBC1D9B	brown
TBC1D17	TBC1D17	brown
TATDN3	TATDN3	brown
TATDN1	TATDN1	brown
TAS2R9	TAS2R9	brown
TAS2R45	TAS2R45	brown
TAS2R43	TAS2R43	brown
TAS2R39	TAS2R39	brown
TAS2R14	TAS2R14	brown
TAP2	TAP2	brown
TAP1	TAP1	brown
TANC2	TANC2	brown
TAGLN3	TAGLN3	brown
TAGAP	TAGAP	brown
TAF9	TAF9	brown
TAF8	TAF8	brown
TAF4B	TAF4B	brown
TAF1D	TAF1D	brown
TAF1B	TAF1B	brown
TAF12	TAF12	brown
TACO1	TACO1	brown
SYT17	SYT17	brown
SYT13	SYT13	brown
SYNJ2	SYNJ2	brown
SYNJ1	SYNJ1	brown
SYNGR2	SYNGR2	brown
SYCP2L	SYCP2L	brown
SYCE2	SYCE2	brown
SYCE1L	SYCE1L	brown
SUZ12	SUZ12	brown
SUSD5	SUSD5	brown
SUSD3	SUSD3	brown
SUSD2	SUSD2	brown
SURF6	SURF6	brown
SURF2	SURF2	brown
SUPT16H	SUPT16H	brown
SUOX	SUOX	brown
SUMO3	SUMO3	brown
SUMO2	SUMO2	brown
SULT1A4	SULT1A4	brown
SUCLG1	SUCLG1	brown
STX6	STX6	brown
STX4	STX4	brown
STX11	STX11	brown
STRAP	STRAP	brown
STOX2	STOX2	brown
STOML1	STOML1	brown
STMN3	STMN3	brown
STK17A	STK17A	brown
STIP1	STIP1	brown
STEAP2	STEAP2	brown
STAU2	STAU2	brown
STARD5	STARD5	brown
STAMBP	STAMBP	brown
ST6GALNAC5	ST6GALNAC5	brown
ST6GALNAC4	ST6GALNAC4	brown
ST3GAL5	ST3GAL5	brown
SSX1	SSX1	brown
SSBP4	SSBP4	brown
SSBP2	SSBP2	brown
SSBP1	SSBP1	brown
SS18L2	SS18L2	brown
SRXN1	SRXN1	brown
SRRM4	SRRM4	brown
SRRD	SRRD	brown
SRPRB	SRPRB	brown
SRPK1	SRPK1	brown
SRP9	SRP9	brown
SRP72	SRP72	brown
SRP19	SRP19	brown
SRI	SRI	brown
SRGAP1	SRGAP1	brown
SRFBP1	SRFBP1	brown
SQLE	SQLE	brown
SPTBN4	SPTBN4	brown
SPRY2	SPRY2	brown
SPRED3	SPRED3	brown
SPRED1	SPRED1	brown
SPPL2A	SPPL2A	brown
SPON2	SPON2	brown
SPIN2B	SPIN2B	brown
SPIB	SPIB	brown
SPHK2	SPHK2	brown
SPG21	SPG21	brown
SPG11	SPG11	brown
SPEG	SPEG	brown
SPEF1	SPEF1	brown
SPDYC	SPDYC	brown
SPATS2L	SPATS2L	brown
SPATC1	SPATC1	brown
SPATA6	SPATA6	brown
SPATA5L1	SPATA5L1	brown
SPAG5	SPAG5	brown
SPAG11B	SPAG11B	brown
SP6	SP6	brown
SOX5	SOX5	brown
SOX4	SOX4	brown
SOX30	SOX30	brown
SOX3	SOX3	brown
SOX13	SOX13	brown
SORD	SORD	brown
SORBS2	SORBS2	brown
SOCS4	SOCS4	brown
SOCS2	SOCS2	brown
SNX29	SNX29	brown
SNTN	SNTN	brown
SNRPF	SNRPF	brown
SNRPD1	SNRPD1	brown
SNRPC	SNRPC	brown
SNRPB2	SNRPB2	brown
SNRPB	SNRPB	brown
SNRPA1	SNRPA1	brown
SNRNP35	SNRNP35	brown
SNORD17	SNORD17	brown
SNN	SNN	brown
SNHG8	SNHG8	brown
SNHG7	SNHG7	brown
SNHG3	SNHG3	brown
SNHG12	SNHG12	brown
SNHG11	SNHG11	brown
SNHG1	SNHG1	brown
SNAPIN	SNAPIN	brown
SNAPC2	SNAPC2	brown
SNAPC1	SNAPC1	brown
SMYD5	SMYD5	brown
SMUG1	SMUG1	brown
SMTN	SMTN	brown
SMS	SMS	brown
SMPD4	SMPD4	brown
SMPD2	SMPD2	brown
SMOC1	SMOC1	brown
SMG7	SMG7	brown
SMG5	SMG5	brown
SMC1B	SMC1B	brown
SMARCD3	SMARCD3	brown
SMARCAD1	SMARCAD1	brown
SMARCA2	SMARCA2	brown
SMAGP	SMAGP	brown
SLCO1B3	SLCO1B3	brown
SLC9A1	SLC9A1	brown
SLC7A5	SLC7A5	brown
SLC7A3	SLC7A3	brown
SLC7A11	SLC7A11	brown
SLC7A1	SLC7A1	brown
SLC6A13	SLC6A13	brown
SLC5A7	SLC5A7	brown
SLC5A12	SLC5A12	brown
SLC4A8	SLC4A8	brown
SLC48A1	SLC48A1	brown
SLC46A3	SLC46A3	brown
SLC46A1	SLC46A1	brown
SLC40A1	SLC40A1	brown
SLC39A7	SLC39A7	brown
SLC39A14	SLC39A14	brown
SLC39A1	SLC39A1	brown
SLC38A8	SLC38A8	brown
SLC38A5	SLC38A5	brown
SLC37A4	SLC37A4	brown
SLC37A2	SLC37A2	brown
SLC35F5	SLC35F5	brown
SLC35F2	SLC35F2	brown
SLC35F1	SLC35F1	brown
SLC35E3	SLC35E3	brown
SLC35E1	SLC35E1	brown
SLC35D2	SLC35D2	brown
SLC35C1	SLC35C1	brown
SLC35B4	SLC35B4	brown
SLC35A5	SLC35A5	brown
SLC35A2	SLC35A2	brown
SLC33A1	SLC33A1	brown
SLC31A1	SLC31A1	brown
SLC30A7	SLC30A7	brown
SLC30A5	SLC30A5	brown
SLC30A1	SLC30A1	brown
SLC2A10	SLC2A10	brown
SLC27A3	SLC27A3	brown
SLC26A6	SLC26A6	brown
SLC25A5	SLC25A5	brown
SLC25A44	SLC25A44	brown
SLC25A42	SLC25A42	brown
SLC25A3	SLC25A3	brown
SLC25A29	SLC25A29	brown
SLC25A27	SLC25A27	brown
SLC25A22	SLC25A22	brown
SLC25A19	SLC25A19	brown
SLC25A17	SLC25A17	brown
SLC23A1	SLC23A1	brown
SLC22A25	SLC22A25	brown
SLC22A18	SLC22A18	brown
SLC20A1	SLC20A1	brown
SLC1A1	SLC1A1	brown
SLC17A9	SLC17A9	brown
SLC17A4	SLC17A4	brown
SLC13A3	SLC13A3	brown
SLC12A1	SLC12A1	brown
SLBP	SLBP	brown
SLAMF7	SLAMF7	brown
SLA2	SLA2	brown
SIX2	SIX2	brown
SIGLEC12	SIGLEC12	brown
SIDT1	SIDT1	brown
SIAH1	SIAH1	brown
SIAE	SIAE	brown
SHROOM4	SHROOM4	brown
SHROOM1	SHROOM1	brown
SHB	SHB	brown
SHANK2	SHANK2	brown
SH3D19	SH3D19	brown
SH2B2	SH2B2	brown
SGMS2	SGMS2	brown
SGCG	SGCG	brown
SGCE	SGCE	brown
SFXN4	SFXN4	brown
SFTPA1	SFTPA1	brown
SFPQ	SFPQ	brown
SFMBT1	SFMBT1	brown
SFI1	SFI1	brown
SF3A3	SF3A3	brown
SETD4	SETD4	brown
SETBP1	SETBP1	brown
SET	SET	brown
SESN2	SESN2	brown
SESN1	SESN1	brown
SERTAD1	SERTAD1	brown
SERPING1	SERPING1	brown
SERPINE1	SERPINE1	brown
SERPINB8	SERPINB8	brown
SERPINB1	SERPINB1	brown
SERPINA3	SERPINA3	brown
SERBP1	SERBP1	brown
SEPHS2	SEPHS2	brown
SEPHS1	SEPHS1	brown
SENP7	SENP7	brown
SENP5	SENP5	brown
SENP1	SENP1	brown
SEMA7A	SEMA7A	brown
SEMA4C	SEMA4C	brown
SELENBP1	SELENBP1	brown
SEH1L	SEH1L	brown
SEC61G	SEC61G	brown
SEC24A	SEC24A	brown
SEC23B	SEC23B	brown
SEC16B	SEC16B	brown
SEC13	SEC13	brown
SEC11A	SEC11A	brown
SDR39U1	SDR39U1	brown
SDHB	SDHB	brown
SDHA	SDHA	brown
SDCBP2	SDCBP2	brown
SDAD1	SDAD1	brown
SCYL2	SCYL2	brown
SCUBE3	SCUBE3	brown
SCT	SCT	brown
SCO1	SCO1	brown
SCN4B	SCN4B	brown
SCN4A	SCN4A	brown
SCN11A	SCN11A	brown
SCML1	SCML1	brown
SCFD2	SCFD2	brown
SCARNA9	SCARNA9	brown
SCAP	SCAP	brown
SCAMP3	SCAMP3	brown
SATB1	SATB1	brown
SASH1	SASH1	brown
SAR1B	SAR1B	brown
SAP30BP	SAP30BP	brown
SAP30	SAP30	brown
SAMD8	SAMD8	brown
SAMD5	SAMD5	brown
SAMD14	SAMD14	brown
SAMD11	SAMD11	brown
SAG	SAG	brown
S1PR5	S1PR5	brown
S1PR3	S1PR3	brown
S100A7	S100A7	brown
S100A2	S100A2	brown
S100A16	S100A16	brown
RUNX1T1	RUNX1T1	brown
RUNX1	RUNX1	brown
RTN4RL1	RTN4RL1	brown
RSU1	RSU1	brown
RSPO1	RSPO1	brown
RSL1D1	RSL1D1	brown
RSAD1	RSAD1	brown
RRS1	RRS1	brown
RRP9	RRP9	brown
RRP8	RRP8	brown
RRP1B	RRP1B	brown
RRP15	RRP15	brown
RRP12	RRP12	brown
RRP1	RRP1	brown
RRN3	RRN3	brown
RRAS	RRAS	brown
RPUSD2	RPUSD2	brown
RPS8	RPS8	brown
RPS6KA3	RPS6KA3	brown
RPS6	RPS6	brown
RPS4Y2	RPS4Y2	brown
RPS4Y1	RPS4Y1	brown
RPS23	RPS23	brown
RPS19BP1	RPS19BP1	brown
RPS17	RPS17	brown
RPS10	RPS10	brown
RPP40	RPP40	brown
RPLP2	RPLP2	brown
RPL7A	RPL7A	brown
RPL5	RPL5	brown
RPL41	RPL41	brown
RPL38	RPL38	brown
RPL35	RPL35	brown
RPL27A	RPL27A	brown
RPL27	RPL27	brown
RPL22L1	RPL22L1	brown
RPL17	RPL17	brown
RPL13	RPL13	brown
RPL12	RPL12	brown
RPIA	RPIA	brown
RPGRIP1	RPGRIP1	brown
RPF2	RPF2	brown
RPF1	RPF1	brown
RPAP1	RPAP1	brown
RP9	RP9	brown
ROR1	ROR1	brown
ROGDI	ROGDI	brown
RNU12	RNU12	brown
RNPC3	RNPC3	brown
RNF7	RNF7	brown
RNF6	RNF6	brown
RNF4	RNF4	brown
RNF207	RNF207	brown
RNF2	RNF2	brown
RNF19B	RNF19B	brown
RNF181	RNF181	brown
RNF152	RNF152	brown
RNF149	RNF149	brown
RNF145	RNF145	brown
RNF139	RNF139	brown
RNF13	RNF13	brown
RNF126	RNF126	brown
RNF114	RNF114	brown
RNF111	RNF111	brown
RND3	RND3	brown
RNASEH1	RNASEH1	brown
RMND5B	RMND5B	brown
RLF	RLF	brown
RLBP1	RLBP1	brown
RIPK4	RIPK4	brown
RIPK2	RIPK2	brown
RIPK1	RIPK1	brown
RIOK1	RIOK1	brown
RINT1	RINT1	brown
RING1	RING1	brown
RIN1	RIN1	brown
RIBC1	RIBC1	brown
RHOU	RHOU	brown
RHOBTB3	RHOBTB3	brown
RHOB	RHOB	brown
RHBG	RHBG	brown
RGS20	RGS20	brown
RGS19	RGS19	brown
RGS17	RGS17	brown
RGS16	RGS16	brown
RGS13	RGS13	brown
RGS12	RGS12	brown
RGS11	RGS11	brown
RGS10	RGS10	brown
RGN	RGN	brown
RFTN2	RFTN2	brown
RFC2	RFC2	brown
REXO2	REXO2	brown
RETN	RETN	brown
REM1	REM1	brown
RELT	RELT	brown
RELB	RELB	brown
REEP3	REEP3	brown
RECQL5	RECQL5	brown
RECQL	RECQL	brown
RCC1	RCC1	brown
RBMY2FP	RBMY2FP	brown
RBMS1	RBMS1	brown
RBM8A	RBM8A	brown
RBM4	RBM4	brown
RBM39	RBM39	brown
RBM34	RBM34	brown
RBM24	RBM24	brown
RBM22	RBM22	brown
RBM18	RBM18	brown
RBM12	RBM12	brown
RBKS	RBKS	brown
RBBP8	RBBP8	brown
RBBP7	RBBP7	brown
RAX	RAX	brown
RASSF7	RASSF7	brown
RASSF4	RASSF4	brown
RASSF1	RASSF1	brown
RASL11A	RASL11A	brown
RASA4	RASA4	brown
RASA3	RASA3	brown
RASA1	RASA1	brown
RARRES2	RARRES2	brown
RAP2C	RAP2C	brown
RAP1B	RAP1B	brown
RANBP6	RANBP6	brown
RANBP3L	RANBP3L	brown
RAN	RAN	brown
RAI14	RAI14	brown
RAE1	RAE1	brown
RAD23B	RAD23B	brown
RABL3	RABL3	brown
RABL2B	RABL2B	brown
RABGEF1	RABGEF1	brown
RABEPK	RABEPK	brown
RABAC1	RABAC1	brown
RAB7B	RAB7B	brown
RAB5B	RAB5B	brown
RAB4B	RAB4B	brown
RAB42	RAB42	brown
RAB3IP	RAB3IP	brown
RAB3IL1	RAB3IL1	brown
RAB3A	RAB3A	brown
RAB38	RAB38	brown
RAB36	RAB36	brown
RAB35	RAB35	brown
RAB33A	RAB33A	brown
RAB30	RAB30	brown
RAB27B	RAB27B	brown
RAB26	RAB26	brown
RAB17	RAB17	brown
RAB14	RAB14	brown
QSOX2	QSOX2	brown
QRFPR	QRFPR	brown
QPCTL	QPCTL	brown
PYCR1	PYCR1	brown
PXMP4	PXMP4	brown
PWWP2B	PWWP2B	brown
PWP2	PWP2	brown
PWP1	PWP1	brown
PVT1	PVT1	brown
PVR	PVR	brown
PVALB	PVALB	brown
PUS7	PUS7	brown
PUS3	PUS3	brown
PUM2	PUM2	brown
PUF60	PUF60	brown
PTX3	PTX3	brown
PTS	PTS	brown
PTRH2	PTRH2	brown
PTRH1	PTRH1	brown
PTPRO	PTPRO	brown
PTPRD	PTPRD	brown
PTPN2	PTPN2	brown
PTMA	PTMA	brown
PTK6	PTK6	brown
PTK2	PTK2	brown
PTH	PTH	brown
PTGS2	PTGS2	brown
PTGER3	PTGER3	brown
PTGER2	PTGER2	brown
PTDSS1	PTDSS1	brown
PTCRA	PTCRA	brown
PTCD3	PTCD3	brown
PTCD1	PTCD1	brown
PTAR1	PTAR1	brown
PSTPIP1	PSTPIP1	brown
PSTK	PSTK	brown
PSMG1	PSMG1	brown
PSMD7	PSMD7	brown
PSMD6	PSMD6	brown
PSMD5	PSMD5	brown
PSMD4	PSMD4	brown
PSMD14	PSMD14	brown
PSMD12	PSMD12	brown
PSMD10	PSMD10	brown
PSMD1	PSMD1	brown
PSMC2	PSMC2	brown
PSMB1	PSMB1	brown
PSMA6	PSMA6	brown
PSMA5	PSMA5	brown
PSMA3	PSMA3	brown
PSMA1	PSMA1	brown
PSAT1	PSAT1	brown
PRSS35	PRSS35	brown
PRSS16	PRSS16	brown
PRRX2	PRRX2	brown
PRRT2	PRRT2	brown
PRR7	PRR7	brown
PRR16	PRR16	brown
PRR13	PRR13	brown
PRPS1	PRPS1	brown
PRPF4	PRPF4	brown
PRPF38B	PRPF38B	brown
PROS1	PROS1	brown
PROCA1	PROCA1	brown
PRMT6	PRMT6	brown
PRMT3	PRMT3	brown
PRMT2	PRMT2	brown
PRKY	PRKY	brown
PRKRIP1	PRKRIP1	brown
PRKAR1B	PRKAR1B	brown
PRELID2	PRELID2	brown
PREB	PREB	brown
PRDX1	PRDX1	brown
PRDM6	PRDM6	brown
PRDM4	PRDM4	brown
PPRC1	PPRC1	brown
PPP4R4	PPP4R4	brown
PPP3CC	PPP3CC	brown
PPP2CA	PPP2CA	brown
PPP1R15B	PPP1R15B	brown
PPP1R14C	PPP1R14C	brown
PPP1R14B	PPP1R14B	brown
PPP1CB	PPP1CB	brown
PPME1	PPME1	brown
PPM1M	PPM1M	brown
PPM1A	PPM1A	brown
PPIL6	PPIL6	brown
PPIL1	PPIL1	brown
PPIF	PPIF	brown
PPIE	PPIE	brown
PPIC	PPIC	brown
PPIA	PPIA	brown
PPFIBP2	PPFIBP2	brown
PPFIA3	PPFIA3	brown
PPBP	PPBP	brown
PPAT	PPAT	brown
PPA1	PPA1	brown
POU6F1	POU6F1	brown
POU3F4	POU3F4	brown
POU2F3	POU2F3	brown
PORCN	PORCN	brown
POP7	POP7	brown
POP4	POP4	brown
POP1	POP1	brown
POMP	POMP	brown
POM121L2	POM121L2	brown
POLR3K	POLR3K	brown
POLR3H	POLR3H	brown
POLR3E	POLR3E	brown
POLR3D	POLR3D	brown
POLR3B	POLR3B	brown
POLR3A	POLR3A	brown
POLR2H	POLR2H	brown
POLR2G	POLR2G	brown
POLR2F	POLR2F	brown
POLR2D	POLR2D	brown
POLR2A	POLR2A	brown
POLR1E	POLR1E	brown
POLR1D	POLR1D	brown
POLR1C	POLR1C	brown
POLR1B	POLR1B	brown
POLE4	POLE4	brown
POLE3	POLE3	brown
POGZ	POGZ	brown
PNPO	PNPO	brown
PNPLA7	PNPLA7	brown
PNPLA4	PNPLA4	brown
PNPLA1	PNPLA1	brown
PNO1	PNO1	brown
PNKD	PNKD	brown
PMCH	PMCH	brown
PM20D1	PM20D1	brown
PLXNB1	PLXNB1	brown
PLXNA4	PLXNA4	brown
PLSCR5	PLSCR5	brown
PLOD2	PLOD2	brown
PLK3	PLK3	brown
PLEKHN1	PLEKHN1	brown
PLEKHG4	PLEKHG4	brown
PLEKHF1	PLEKHF1	brown
PLEKHB2	PLEKHB2	brown
PLEKHA7	PLEKHA7	brown
PLEKHA2	PLEKHA2	brown
PLD3	PLD3	brown
PLD2	PLD2	brown
PLCXD1	PLCXD1	brown
PLCL1	PLCL1	brown
PLCD1	PLCD1	brown
PLAUR	PLAUR	brown
PLAT	PLAT	brown
PLAGL2	PLAGL2	brown
PLAC8L1	PLAC8L1	brown
PLAA	PLAA	brown
PLA2G7	PLA2G7	brown
PLA2G6	PLA2G6	brown
PLA2G4F	PLA2G4F	brown
PLA2G4C	PLA2G4C	brown
PKDCC	PKDCC	brown
PKD1L2	PKD1L2	brown
PIWIL4	PIWIL4	brown
PIWIL2	PIWIL2	brown
PITPNC1	PITPNC1	brown
PINX1	PINX1	brown
PINK1	PINK1	brown
PIN4	PIN4	brown
PIN1	PIN1	brown
PIM3	PIM3	brown
PILRA	PILRA	brown
PIK3R1	PIK3R1	brown
PIK3IP1	PIK3IP1	brown
PIGZ	PIGZ	brown
PIGW	PIGW	brown
PICALM	PICALM	brown
PIAS1	PIAS1	brown
PI4KA	PI4KA	brown
PI4K2A	PI4K2A	brown
PHYHIP	PHYHIP	brown
PHRF1	PHRF1	brown
PHOSPHO2	PHOSPHO2	brown
PHLDB3	PHLDB3	brown
PHLDA2	PHLDA2	brown
PHGDH	PHGDH	brown
PHF5A	PHF5A	brown
PHF23	PHF23	brown
PHC2	PHC2	brown
PHACTR2	PHACTR2	brown
PGM2L1	PGM2L1	brown
PGM2	PGM2	brown
PGK1	PGK1	brown
PGF	PGF	brown
PGAP3	PGAP3	brown
PGAM5	PGAM5	brown
PGAM4	PGAM4	brown
PGAM1	PGAM1	brown
PFKP	PFKP	brown
PFKFB3	PFKFB3	brown
PFDN2	PFDN2	brown
PF4	PF4	brown
PER1	PER1	brown
PEPD	PEPD	brown
PELI1	PELI1	brown
PEG3	PEG3	brown
PECR	PECR	brown
PDZK1IP1	PDZK1IP1	brown
PDSS1	PDSS1	brown
PDRG1	PDRG1	brown
PDLIM4	PDLIM4	brown
PDK3	PDK3	brown
PDK2	PDK2	brown
PDGFRA	PDGFRA	brown
PDGFA	PDGFA	brown
PDE5A	PDE5A	brown
PDE4C	PDE4C	brown
PDE4B	PDE4B	brown
PDE12	PDE12	brown
PDCL2	PDCL2	brown
PDCD6IP	PDCD6IP	brown
PDCD4	PDCD4	brown
PDCD2	PDCD2	brown
PDCD11	PDCD11	brown
PCSK6	PCSK6	brown
PCOTH	PCOTH	brown
PCLO	PCLO	brown
PCIF1	PCIF1	brown
PCGF6	PCGF6	brown
PCGF3	PCGF3	brown
PCDHGA12	PCDHGA12	brown
PCDHB11	PCDHB11	brown
PCDHA3	PCDHA3	brown
PCDHA2	PCDHA2	brown
PCDH7	PCDH7	brown
PCDH11X	PCDH11X	brown
PCBP3	PCBP3	brown
PBOV1	PBOV1	brown
PAX7	PAX7	brown
PARP9	PARP9	brown
PARP4	PARP4	brown
PARP2	PARP2	brown
PAPPA	PAPPA	brown
PAPLN	PAPLN	brown
PANX1	PANX1	brown
PANK3	PANK3	brown
PAN2	PAN2	brown
PAMR1	PAMR1	brown
PALB2	PALB2	brown
PAK2	PAK2	brown
PAK1IP1	PAK1IP1	brown
PAIP1	PAIP1	brown
PAICS	PAICS	brown
PADI6	PADI6	brown
PABPC4	PABPC4	brown
PA2G4	PA2G4	brown
P2RY6	P2RY6	brown
P2RY2	P2RY2	brown
OVCA2	OVCA2	brown
OSM	OSM	brown
OSBPL7	OSBPL7	brown
OSBPL1A	OSBPL1A	brown
ORMDL1	ORMDL1	brown
OR8K1	OR8K1	brown
OR8G5	OR8G5	brown
OR8B8	OR8B8	brown
OR6N1	OR6N1	brown
OR6K3	OR6K3	brown
OR6C68	OR6C68	brown
OR5AP2	OR5AP2	brown
OR52W1	OR52W1	brown
OR51F2	OR51F2	brown
OR4C11	OR4C11	brown
OR3A3	OR3A3	brown
OR3A2	OR3A2	brown
OR2M3	OR2M3	brown
OR2K2	OR2K2	brown
OR2AG2	OR2AG2	brown
OR2A25	OR2A25	brown
OR13C2	OR13C2	brown
OR10J1	OR10J1	brown
OR10H5	OR10H5	brown
OR10G4	OR10G4	brown
OPN4	OPN4	brown
OPA3	OPA3	brown
OLIG1	OLIG1	brown
OLFML3	OLFML3	brown
OLFML2B	OLFML2B	brown
OLFML1	OLFML1	brown
ODC1	ODC1	brown
OCM2	OCM2	brown
OCIAD2	OCIAD2	brown
OCEL1	OCEL1	brown
OBSL1	OBSL1	brown
OAZ3	OAZ3	brown
OASL	OASL	brown
NYNRIN	NYNRIN	brown
NXT1	NXT1	brown
NXNL2	NXNL2	brown
NVL	NVL	brown
NUS1	NUS1	brown
NUP98	NUP98	brown
NUP88	NUP88	brown
NUP107	NUP107	brown
NUFIP2	NUFIP2	brown
NUFIP1	NUFIP1	brown
NUDT18	NUDT18	brown
NUDT16L1	NUDT16L1	brown
NUDT15	NUDT15	brown
NUDCD2	NUDCD2	brown
NUBPL	NUBPL	brown
NUBP1	NUBP1	brown
NUAK1	NUAK1	brown
NTN5	NTN5	brown
NT5E	NT5E	brown
NT5DC3	NT5DC3	brown
NT5C2	NT5C2	brown
NT5C	NT5C	brown
NSUN5	NSUN5	brown
NSUN2	NSUN2	brown
NSMAF	NSMAF	brown
NSDHL	NSDHL	brown
NRIP2	NRIP2	brown
NRG4	NRG4	brown
NR2F6	NR2F6	brown
NR2F2	NR2F2	brown
NR2C2AP	NR2C2AP	brown
NPSR1	NPSR1	brown
NPR2	NPR2	brown
NPM3	NPM3	brown
NPM1	NPM1	brown
NPHP3	NPHP3	brown
NPEPL1	NPEPL1	brown
NPDC1	NPDC1	brown
NPAT	NPAT	brown
NOXA1	NOXA1	brown
NOX4	NOX4	brown
NOX1	NOX1	brown
NOVA1	NOVA1	brown
NOS1AP	NOS1AP	brown
NOP58	NOP58	brown
NOP56	NOP56	brown
NOP2	NOP2	brown
NOP16	NOP16	brown
NOP14	NOP14	brown
NOLC1	NOLC1	brown
NOL8	NOL8	brown
NOL7	NOL7	brown
NOL6	NOL6	brown
NOL12	NOL12	brown
NOL11	NOL11	brown
NOL10	NOL10	brown
NOC4L	NOC4L	brown
NOC3L	NOC3L	brown
NOC2L	NOC2L	brown
NNMT	NNMT	brown
NMT1	NMT1	brown
NME5	NME5	brown
NME3	NME3	brown
NME2	NME2	brown
NME1	NME1	brown
NLRP8	NLRP8	brown
NLGN4X	NLGN4X	brown
NLE1	NLE1	brown
NKX3-1	NKX3-1	brown
NKRF	NKRF	brown
NKAP	NKAP	brown
NIPAL4	NIPAL4	brown
NIPAL1	NIPAL1	brown
NINL	NINL	brown
NIF3L1	NIF3L1	brown
NICN1	NICN1	brown
NHP2	NHP2	brown
NHLRC4	NHLRC4	brown
NGDN	NGDN	brown
NFYA	NFYA	brown
NFKBIE	NFKBIE	brown
NFKBIB	NFKBIB	brown
NFKB2	NFKB2	brown
NFKB1	NFKB1	brown
NFIB	NFIB	brown
NFATC2	NFATC2	brown
NF2	NF2	brown
NET1	NET1	brown
NENF	NENF	brown
NEK6	NEK6	brown
NEK10	NEK10	brown
NEK1	NEK1	brown
NEDD9	NEDD9	brown
NEDD8	NEDD8	brown
NDUFV2	NDUFV2	brown
NDUFS5	NDUFS5	brown
NDUFB3	NDUFB3	brown
NDUFB2	NDUFB2	brown
NDUFAF1	NDUFAF1	brown
NDUFAB1	NDUFAB1	brown
NDUFA6	NDUFA6	brown
NDUFA12	NDUFA12	brown
NDST2	NDST2	brown
NDRG3	NDRG3	brown
NDRG2	NDRG2	brown
NCSTN	NCSTN	brown
NCOR2	NCOR2	brown
NCOA2	NCOA2	brown
NCL	NCL	brown
NCBP2	NCBP2	brown
NBPF6	NBPF6	brown
NAT8L	NAT8L	brown
NAT10	NAT10	brown
NAT1	NAT1	brown
NARS2	NARS2	brown
NAP1L1	NAP1L1	brown
NANS	NANS	brown
NALCN	NALCN	brown
NAGS	NAGS	brown
NAGLU	NAGLU	brown
NAE1	NAE1	brown
NACC1	NACC1	brown
NACAD	NACAD	brown
NAB2	NAB2	brown
N6AMT1	N6AMT1	brown
N4BP2L2	N4BP2L2	brown
MYT1	MYT1	brown
MYOM3	MYOM3	brown
MYO5B	MYO5B	brown
MYO1C	MYO1C	brown
MYLK4	MYLK4	brown
MYL1	MYL1	brown
MYCBPAP	MYCBPAP	brown
MYCBP2	MYCBP2	brown
MYCBP	MYCBP	brown
MYC	MYC	brown
MYBL1	MYBL1	brown
MYBBP1A	MYBBP1A	brown
MXI1	MXI1	brown
MXD4	MXD4	brown
MUTYH	MUTYH	brown
MUSK	MUSK	brown
MUC17	MUC17	brown
MTUS2	MTUS2	brown
MTRF1L	MTRF1L	brown
MTPAP	MTPAP	brown
MTHFD2L	MTHFD2L	brown
MTHFD2	MTHFD2	brown
MTHFD1L	MTHFD1L	brown
MTFR1	MTFR1	brown
MTFMT	MTFMT	brown
MTF1	MTF1	brown
MTDH	MTDH	brown
MTCH1	MTCH1	brown
MT2A	MT2A	brown
MT1X	MT1X	brown
MT1M	MT1M	brown
MT1L	MT1L	brown
MT1H	MT1H	brown
MT1G	MT1G	brown
MT1F	MT1F	brown
MT1E	MT1E	brown
MT1A	MT1A	brown
MSX1	MSX1	brown
MSTO1	MSTO1	brown
MST1	MST1	brown
MSRA	MSRA	brown
MSN	MSN	brown
MSMP	MSMP	brown
MSI1	MSI1	brown
MSH6	MSH6	brown
MRTO4	MRTO4	brown
MRPS7	MRPS7	brown
MRPS33	MRPS33	brown
MRPS30	MRPS30	brown
MRPS28	MRPS28	brown
MRPS26	MRPS26	brown
MRPS23	MRPS23	brown
MRPS22	MRPS22	brown
MRPS2	MRPS2	brown
MRPS18A	MRPS18A	brown
MRPS17	MRPS17	brown
MRPS15	MRPS15	brown
MRPS12	MRPS12	brown
MRPS10	MRPS10	brown
MRPL54	MRPL54	brown
MRPL52	MRPL52	brown
MRPL51	MRPL51	brown
MRPL50	MRPL50	brown
MRPL47	MRPL47	brown
MRPL45	MRPL45	brown
MRPL42	MRPL42	brown
MRPL4	MRPL4	brown
MRPL36	MRPL36	brown
MRPL35	MRPL35	brown
MRPL32	MRPL32	brown
MRPL30	MRPL30	brown
MRPL3	MRPL3	brown
MRPL27	MRPL27	brown
MRPL24	MRPL24	brown
MRPL22	MRPL22	brown
MRPL21	MRPL21	brown
MRPL20	MRPL20	brown
MRPL19	MRPL19	brown
MRPL15	MRPL15	brown
MRPL14	MRPL14	brown
MRPL12	MRPL12	brown
MRPL1	MRPL1	brown
MRM1	MRM1	brown
MRI1	MRI1	brown
MRAS	MRAS	brown
MPZL1	MPZL1	brown
MPV17L2	MPV17L2	brown
MPRIP	MPRIP	brown
MPP3	MPP3	brown
MPHOSPH6	MPHOSPH6	brown
MPHOSPH10	MPHOSPH10	brown
MOSPD1	MOSPD1	brown
MORN2	MORN2	brown
MORC4	MORC4	brown
MON2	MON2	brown
MON1A	MON1A	brown
MMP23B	MMP23B	brown
MMP19	MMP19	brown
MMP10	MMP10	brown
MMADHC	MMADHC	brown
MMACHC	MMACHC	brown
MLXIP	MLXIP	brown
MLLT1	MLLT1	brown
MLKL	MLKL	brown
MLF1	MLF1	brown
MIS12	MIS12	brown
MIPOL1	MIPOL1	brown
MINPP1	MINPP1	brown
MIDN	MIDN	brown
MID2	MID2	brown
MID1IP1	MID1IP1	brown
MICALL1	MICALL1	brown
MICAL3	MICAL3	brown
MGC15885	MGC15885	brown
MGAT2	MGAT2	brown
MFSD11	MFSD11	brown
MFHAS1	MFHAS1	brown
METTL9	METTL9	brown
METTL7A	METTL7A	brown
METTL4	METTL4	brown
METTL2B	METTL2B	brown
METTL2A	METTL2A	brown
METTL13	METTL13	brown
METTL1	METTL1	brown
METAP2	METAP2	brown
MESP1	MESP1	brown
MEIG1	MEIG1	brown
MEI1	MEI1	brown
MEG3	MEG3	brown
MED31	MED31	brown
MED26	MED26	brown
MED23	MED23	brown
MED19	MED19	brown
ME2	ME2	brown
MDGA2	MDGA2	brown
MCPH1	MCPH1	brown
MCOLN3	MCOLN3	brown
MCL1	MCL1	brown
MCEE	MCEE	brown
MCAT	MCAT	brown
MC1R	MC1R	brown
MBTPS1	MBTPS1	brown
MBNL2	MBNL2	brown
MAST3	MAST3	brown
MARVELD2	MARVELD2	brown
MARVELD1	MARVELD1	brown
MARS2	MARS2	brown
MAPKAPK5	MAPKAPK5	brown
MAPK6	MAPK6	brown
MAP6D1	MAP6D1	brown
MAP4K4	MAP4K4	brown
MAP3K14	MAP3K14	brown
MAP3K12	MAP3K12	brown
MAP2K3	MAP2K3	brown
MAP1LC3A	MAP1LC3A	brown
MAP1B	MAP1B	brown
MAOA	MAOA	brown
MANBA	MANBA	brown
MAML2	MAML2	brown
MALT1	MALT1	brown
MALL	MALL	brown
MAK16	MAK16	brown
MAGOH	MAGOH	brown
MAGI2	MAGI2	brown
M6PR	M6PR	brown
LYPLAL1	LYPLAL1	brown
LYPD6B	LYPD6B	brown
LYPD6	LYPD6	brown
LYPD2	LYPD2	brown
LYAR	LYAR	brown
LY6K	LY6K	brown
LY6D	LY6D	brown
LXN	LXN	brown
LTV1	LTV1	brown
LSM5	LSM5	brown
LSM3	LSM3	brown
LSM11	LSM11	brown
LSM10	LSM10	brown
LSG1	LSG1	brown
LRWD1	LRWD1	brown
LRRK1	LRRK1	brown
LRRC8A	LRRC8A	brown
LRRC59	LRRC59	brown
LRRC56	LRRC56	brown
LRRC49	LRRC49	brown
LRRC27	LRRC27	brown
LRRC1	LRRC1	brown
LRPPRC	LRPPRC	brown
LRP8	LRP8	brown
LRFN4	LRFN4	brown
LRCH3	LRCH3	brown
LRBA	LRBA	brown
LPXN	LPXN	brown
LPCAT4	LPCAT4	brown
LPCAT3	LPCAT3	brown
LPAR4	LPAR4	brown
LPAR1	LPAR1	brown
LPA	LPA	brown
LONRF3	LONRF3	brown
LMO3	LMO3	brown
LMO2	LMO2	brown
LMBRD2	LMBRD2	brown
LMBR1L	LMBR1L	brown
LLPH	LLPH	brown
LIME1	LIME1	brown
LIMA1	LIMA1	brown
LIM2	LIM2	brown
LILRB1	LILRB1	brown
LIF	LIF	brown
LHX9	LHX9	brown
LHX2	LHX2	brown
LHPP	LHPP	brown
LGALS8	LGALS8	brown
LGALS2	LGALS2	brown
LETMD1	LETMD1	brown
LETM2	LETM2	brown
LETM1	LETM1	brown
LEO1	LEO1	brown
LEKR1	LEKR1	brown
LDLR	LDLR	brown
LCN6	LCN6	brown
LCAT	LCAT	brown
LCA5L	LCA5L	brown
LAS1L	LAS1L	brown
LARP6	LARP6	brown
LARP4	LARP4	brown
LARP1	LARP1	brown
LANCL3	LANCL3	brown
LANCL2	LANCL2	brown
LAMP3	LAMP3	brown
LAMC1	LAMC1	brown
LAMA5	LAMA5	brown
LAMA2	LAMA2	brown
LAIR1	LAIR1	brown
LACTB	LACTB	brown
L3MBTL3	L3MBTL3	brown
KU-MEL-3	KU-MEL-3	brown
KTI12	KTI12	brown
KRTAP9-8	KRTAP9-8	brown
KRTAP2-2	KRTAP2-2	brown
KRTAP20-3	KRTAP20-3	brown
KRTAP13-1	KRTAP13-1	brown
KRT74	KRT74	brown
KRT31	KRT31	brown
KPRP	KPRP	brown
KPNA6	KPNA6	brown
KPNA4	KPNA4	brown
KLHL25	KLHL25	brown
KLHL24	KLHL24	brown
KLHL18	KLHL18	brown
KLHDC9	KLHDC9	brown
KLHDC7B	KLHDC7B	brown
KLF13	KLF13	brown
KLF12	KLF12	brown
KITLG	KITLG	brown
KISS1R	KISS1R	brown
KIR2DS5	KIR2DS5	brown
KIN	KIN	brown
KIF3B	KIF3B	brown
KIF2A	KIF2A	brown
KIAA1614	KIAA1614	brown
KIAA1217	KIAA1217	brown
KEAP1	KEAP1	brown
KDM4D	KDM4D	brown
KCTD14	KCTD14	brown
KCNN4	KCNN4	brown
KCNMB3	KCNMB3	brown
KCNK3	KCNK3	brown
KCNJ8	KCNJ8	brown
KCNJ3	KCNJ3	brown
KCNJ14	KCNJ14	brown
KCNH1	KCNH1	brown
KCNG1	KCNG1	brown
KCNAB1	KCNAB1	brown
KBTBD8	KBTBD8	brown
KALRN	KALRN	brown
JUND	JUND	brown
JTB	JTB	brown
JMJD4	JMJD4	brown
JAGN1	JAGN1	brown
ITPRIPL1	ITPRIPL1	brown
ITPRIP	ITPRIP	brown
ITPKC	ITPKC	brown
ITM2B	ITM2B	brown
ITM2A	ITM2A	brown
ITIH5	ITIH5	brown
ITGB3	ITGB3	brown
ITGB1BP1	ITGB1BP1	brown
ITGA5	ITGA5	brown
ITFG1	ITFG1	brown
ISG20L2	ISG20L2	brown
ISG20	ISG20	brown
IRF7	IRF7	brown
IRF1	IRF1	brown
IRAK2	IRAK2	brown
IQUB	IQUB	brown
IQCF2	IQCF2	brown
IPPK	IPPK	brown
IPO9	IPO9	brown
IPO7	IPO7	brown
IPO4	IPO4	brown
IP6K2	IP6K2	brown
INTS12	INTS12	brown
INTS10	INTS10	brown
INSC	INSC	brown
INPP5J	INPP5J	brown
INPP5B	INPP5B	brown
INPP4B	INPP4B	brown
INO80C	INO80C	brown
INHA	INHA	brown
ING2	ING2	brown
INE1	INE1	brown
IMPDH1	IMPDH1	brown
IMP4	IMP4	brown
IMP3	IMP3	brown
IL6R	IL6R	brown
IL6	IL6	brown
IL4R	IL4R	brown
IL4I1	IL4I1	brown
IL1RL1	IL1RL1	brown
IL1RAP	IL1RAP	brown
IL1R1	IL1R1	brown
IL17RA	IL17RA	brown
IL16	IL16	brown
IL15RA	IL15RA	brown
IL13RA2	IL13RA2	brown
IL11	IL11	brown
IKZF2	IKZF2	brown
IGHMBP2	IGHMBP2	brown
IGFN1	IGFN1	brown
IGFBPL1	IGFBPL1	brown
IGFBP6	IGFBP6	brown
IGFBP5	IGFBP5	brown
IGFBP1	IGFBP1	brown
IGFALS	IGFALS	brown
IGF1R	IGF1R	brown
IFRD2	IFRD2	brown
IFNAR1	IFNAR1	brown
IFNA2	IFNA2	brown
IFIT1	IFIT1	brown
IFFO2	IFFO2	brown
IER5L	IER5L	brown
IER5	IER5	brown
IER3	IER3	brown
IER2	IER2	brown
IDUA	IDUA	brown
IDH1	IDH1	brown
ID3	ID3	brown
ICOSLG	ICOSLG	brown
ICA1L	ICA1L	brown
HYI	HYI	brown
HUS1B	HUS1B	brown
HUS1	HUS1	brown
HTRA4	HTRA4	brown
HTR5A	HTR5A	brown
HTR2A	HTR2A	brown
HTR1E	HTR1E	brown
HSPE1	HSPE1	brown
HSPD1	HSPD1	brown
HSPBP1	HSPBP1	brown
HSPB2	HSPB2	brown
HSPA14	HSPA14	brown
HSPA13	HSPA13	brown
HSP90AA1	HSP90AA1	brown
HSF4	HSF4	brown
HSD17B7	HSD17B7	brown
HSBP1	HSBP1	brown
HS2ST1	HS2ST1	brown
HS1BP3	HS1BP3	brown
HRH1	HRH1	brown
HPSE2	HPSE2	brown
HPSE	HPSE	brown
HPS6	HPS6	brown
HPS5	HPS5	brown
HPRT1	HPRT1	brown
HPDL	HPDL	brown
HPD	HPD	brown
HPCA	HPCA	brown
HOXD8	HOXD8	brown
HOXD13	HOXD13	brown
HOXB3	HOXB3	brown
HOXA7	HOXA7	brown
HOXA4	HOXA4	brown
HOXA3	HOXA3	brown
HOXA2	HOXA2	brown
HOMER1	HOMER1	brown
HNRNPR	HNRNPR	brown
HNRNPF	HNRNPF	brown
HNRNPC	HNRNPC	brown
HNRNPA3	HNRNPA3	brown
HNRNPA1	HNRNPA1	brown
HNF1A	HNF1A	brown
HMGCR	HMGCR	brown
HMGA1	HMGA1	brown
HMBS	HMBS	brown
HLA-C	HLA-C	brown
HK2	HK2	brown
HIVEP3	HIVEP3	brown
HIVEP2	HIVEP2	brown
HIRA	HIRA	brown
HIP1R	HIP1R	brown
HINT1	HINT1	brown
HIGD1B	HIGD1B	brown
HIC2	HIC2	brown
HIBADH	HIBADH	brown
HHAT	HHAT	brown
HGF	HGF	brown
HGD	HGD	brown
HEY2	HEY2	brown
HES1	HES1	brown
HERC6	HERC6	brown
HERC1	HERC1	brown
HEATR1	HEATR1	brown
HDDC2	HDDC2	brown
HCN3	HCN3	brown
HCG27	HCG27	brown
HBEGF	HBEGF	brown
HAT1	HAT1	brown
HAND2	HAND2	brown
HAGH	HAGH	brown
HACL1	HACL1	brown
GZF1	GZF1	brown
GYS1	GYS1	brown
GTPBP4	GTPBP4	brown
GTPBP3	GTPBP3	brown
GTPBP10	GTPBP10	brown
GTF3C6	GTF3C6	brown
GTF3C4	GTF3C4	brown
GTF2IRD2	GTF2IRD2	brown
GTF2IRD1	GTF2IRD1	brown
GTF2H5	GTF2H5	brown
GTF2H4	GTF2H4	brown
GTF2F2	GTF2F2	brown
GTF2E2	GTF2E2	brown
GTF2A2	GTF2A2	brown
GSTO1	GSTO1	brown
GSTM5	GSTM5	brown
GSTM2	GSTM2	brown
GSTK1	GSTK1	brown
GSPT1	GSPT1	brown
GSK3A	GSK3A	brown
GSDMB	GSDMB	brown
GRWD1	GRWD1	brown
GRPEL2	GRPEL2	brown
GRPEL1	GRPEL1	brown
GRM1	GRM1	brown
GRK4	GRK4	brown
GRIK1	GRIK1	brown
GRID1	GRID1	brown
GREM1	GREM1	brown
GPT	GPT	brown
GPR65	GPR65	brown
GPR35	GPR35	brown
GPR20	GPR20	brown
GPR180	GPR180	brown
GPR155	GPR155	brown
GPN2	GPN2	brown
GPN1	GPN1	brown
GPHN	GPHN	brown
GPC2	GPC2	brown
GPATCH8	GPATCH8	brown
GPATCH4	GPATCH4	brown
GOSR2	GOSR2	brown
GOLT1B	GOLT1B	brown
GOLGA8F	GOLGA8F	brown
GOLGA8A	GOLGA8A	brown
GNS	GNS	brown
GNPNAT1	GNPNAT1	brown
GNL3L	GNL3L	brown
GNL3	GNL3	brown
GNL2	GNL2	brown
GNL1	GNL1	brown
GNG7	GNG7	brown
GNG5	GNG5	brown
GNG3	GNG3	brown
GNG10	GNG10	brown
GNB1L	GNB1L	brown
GNAO1	GNAO1	brown
GMEB1	GMEB1	brown
GLRX5	GLRX5	brown
GLRX3	GLRX3	brown
GLRX2	GLRX2	brown
GLRX	GLRX	brown
GLMN	GLMN	brown
GLIS3	GLIS3	brown
GLG1	GLG1	brown
GLE1	GLE1	brown
GLDC	GLDC	brown
GLB1	GLB1	brown
GK5	GK5	brown
GK	GK	brown
GJC1	GJC1	brown
GJB7	GJB7	brown
GJB4	GJB4	brown
GJB3	GJB3	brown
GJB1	GJB1	brown
GINS4	GINS4	brown
GINS3	GINS3	brown
GINS1	GINS1	brown
GHRL	GHRL	brown
GHDC	GHDC	brown
GGCT	GGCT	brown
GFOD2	GFOD2	brown
GFM2	GFM2	brown
GFER	GFER	brown
GEMIN8	GEMIN8	brown
GEMIN7	GEMIN7	brown
GEMIN6	GEMIN6	brown
GEMIN4	GEMIN4	brown
GDF5	GDF5	brown
GDF2	GDF2	brown
GCLC	GCLC	brown
GCKR	GCKR	brown
GCK	GCK	brown
GCHFR	GCHFR	brown
GCC1	GCC1	brown
GBP2	GBP2	brown
GBE1	GBE1	brown
GAS5	GAS5	brown
GART	GART	brown
GAR1	GAR1	brown
GALT	GALT	brown
GALE	GALE	brown
GAL	GAL	brown
GADD45GIP1	GADD45GIP1	brown
GADD45G	GADD45G	brown
GADD45B	GADD45B	brown
GAD1	GAD1	brown
GABPB1	GABPB1	brown
FZD6	FZD6	brown
FZD5	FZD5	brown
FZD2	FZD2	brown
FXN	FXN	brown
FUZ	FUZ	brown
FTSJ1	FTSJ1	brown
FTO	FTO	brown
FSTL1	FSTL1	brown
FST	FST	brown
FSCB	FSCB	brown
FRMD8	FRMD8	brown
FRMD7	FRMD7	brown
FRMD6	FRMD6	brown
FRMD5	FRMD5	brown
FRAS1	FRAS1	brown
FOXO3	FOXO3	brown
FOXO1	FOXO1	brown
FOSL1	FOSL1	brown
FNIP2	FNIP2	brown
FNDC1	FNDC1	brown
FMR1NB	FMR1NB	brown
FMO6P	FMO6P	brown
FMO5	FMO5	brown
FLNB	FLNB	brown
FKRP	FKRP	brown
FKBP1B	FKBP1B	brown
FJX1	FJX1	brown
FIZ1	FIZ1	brown
FITM2	FITM2	brown
FIGLA	FIGLA	brown
FICD	FICD	brown
FIBIN	FIBIN	brown
FHL5	FHL5	brown
FHL3	FHL3	brown
FHL2	FHL2	brown
FGL1	FGL1	brown
FGF2	FGF2	brown
FGF13	FGF13	brown
FGF10	FGF10	brown
FGF1	FGF1	brown
FERMT1	FERMT1	brown
FBXO42	FBXO42	brown
FBXO34	FBXO34	brown
FBXO32	FBXO32	brown
FBXO25	FBXO25	brown
FBXL20	FBXL20	brown
FBXL2	FBXL2	brown
FBXL17	FBXL17	brown
FBL	FBL	brown
FASTKD5	FASTKD5	brown
FASTKD2	FASTKD2	brown
FAS	FAS	brown
FARSB	FARSB	brown
FARS2	FARS2	brown
FAM98A	FAM98A	brown
FAM91A1	FAM91A1	brown
FAM87B	FAM87B	brown
FAM86B2	FAM86B2	brown
FAM86B1	FAM86B1	brown
FAM83G	FAM83G	brown
FAM74A4	FAM74A4	brown
FAM47C	FAM47C	brown
FAM20C	FAM20C	brown
FAM187B	FAM187B	brown
FAM174B	FAM174B	brown
FAM162A	FAM162A	brown
FAM136A	FAM136A	brown
FAM133A	FAM133A	brown
FAM117B	FAM117B	brown
FAM111A	FAM111A	brown
FAM110C	FAM110C	brown
FAM110A	FAM110A	brown
FAHD2A	FAHD2A	brown
FAHD1	FAHD1	brown
FADD	FADD	brown
FABP6	FABP6	brown
FAAH	FAAH	brown
F7	F7	brown
F5	F5	brown
EYA3	EYA3	brown
EXOSC8	EXOSC8	brown
EXOSC5	EXOSC5	brown
EXOSC4	EXOSC4	brown
EXOSC3	EXOSC3	brown
EXOSC2	EXOSC2	brown
EXOSC10	EXOSC10	brown
EXOSC1	EXOSC1	brown
EXOC8	EXOC8	brown
EXD3	EXD3	brown
EVI5L	EVI5L	brown
ETV2	ETV2	brown
ETFB	ETFB	brown
ETFA	ETFA	brown
ETF1	ETF1	brown
ESRRG	ESRRG	brown
ESRRA	ESRRA	brown
ESPNL	ESPNL	brown
ESM1	ESM1	brown
ERRFI1	ERRFI1	brown
ERGIC2	ERGIC2	brown
ERF	ERF	brown
ERCC5	ERCC5	brown
ERCC3	ERCC3	brown
ERCC1	ERCC1	brown
ERAP2	ERAP2	brown
EPS15	EPS15	brown
EPN2	EPN2	brown
EPHX2	EPHX2	brown
EPHX1	EPHX1	brown
EPHB6	EPHB6	brown
EPHA4	EPHA4	brown
EPB41L2	EPB41L2	brown
EPB41L1	EPB41L1	brown
EP400	EP400	brown
ENY2	ENY2	brown
ENPP5	ENPP5	brown
ENPP1	ENPP1	brown
EMG1	EMG1	brown
ELP3	ELP3	brown
ELOVL6	ELOVL6	brown
ELOVL5	ELOVL5	brown
ELN	ELN	brown
ELL2	ELL2	brown
ELF4	ELF4	brown
ELAVL1	ELAVL1	brown
EIF6	EIF6	brown
EIF5B	EIF5B	brown
EIF5	EIF5	brown
EIF4EBP1	EIF4EBP1	brown
EIF4E	EIF4E	brown
EIF4A3	EIF4A3	brown
EIF4A1	EIF4A1	brown
EIF3M	EIF3M	brown
EIF3J	EIF3J	brown
EIF3C	EIF3C	brown
EIF3B	EIF3B	brown
EIF3A	EIF3A	brown
EIF2S2	EIF2S2	brown
EIF2S1	EIF2S1	brown
EIF2B5	EIF2B5	brown
EIF2B4	EIF2B4	brown
EIF2AK2	EIF2AK2	brown
EIF1AD	EIF1AD	brown
EIF1	EIF1	brown
EID2	EID2	brown
EHMT2	EHMT2	brown
EHD1	EHD1	brown
EGR3	EGR3	brown
EGR1	EGR1	brown
EGLN3	EGLN3	brown
EGFR	EGFR	brown
EGFLAM	EGFLAM	brown
EFR3B	EFR3B	brown
EFNA4	EFNA4	brown
EFHC2	EFHC2	brown
EFEMP2	EFEMP2	brown
EEF2K	EEF2K	brown
EEF1E1	EEF1E1	brown
EEF1B2	EEF1B2	brown
ECHDC2	ECHDC2	brown
ECH1	ECH1	brown
ECEL1	ECEL1	brown
ECE2	ECE2	brown
EBPL	EBPL	brown
EBNA1BP2	EBNA1BP2	brown
EBF4	EBF4	brown
EBAG9	EBAG9	brown
EARS2	EARS2	brown
EAF1	EAF1	brown
E2F6	E2F6	brown
E2F5	E2F5	brown
E2F3	E2F3	brown
DYRK3	DYRK3	brown
[truncated: 558 more rows]
